# Supplementary material for: The role of gene duplication and paralog specialisation in the evolution of the mammalian PRPS complex
Source: Nat Commun. 2025 Jul 8;16:6076. doi: 10.1038/s41467-025-61216-z (PMC12238573; doi:10.1038/s41467-025-61216-z)
Supplement: Supplementary file 4 — Supplementary Data 1 [file 41467_2025_61216_MOESM4_ESM.xlsx]

## Sheet: Eukaryotes
Eukaryotic Class I PRPS sequences
NCBI taxonomy ID	Group	Organism	Protein sequence ID (Accession Number)	RNA SRX Accession Number	Genomic DNA Accession Number	Notes
44056	Stramenopila	Aureococcus anophagefferens CCMP1984	XP_009036987.1, XP_009039242.1, XP_009043406.1 (partial), XP_009035697.1, XP_009033621.1	-	-
312017	Alveolata	Tetrahymena thermophila SB210	XP_001023540.1, XP_001014454.1	-	-
37360	Rhizaria	Plasmodiophora brassicae	CEO95765.1, CEO99721.1, CEO94858.1	-	-
232287	Telonemia	Telonema subtile	-	SRX4244210	-
2903	Haptophyta	Emiliania huxleyi	XP_005776825.1, XP_005785709.1, XP_005778135.1	-	-
2792838	Centrohelida	Raphidocystis contractilis	-	DRX248078	-
2044563	Provora	Ancoracysta twista	-	SRX3270723	-
3562	Viridiplantae	Spinacia oleracea	NP_001413386.1, NP_001415285.1, NP_001413353.1, NP_001413351.1	-	-
2762	Glaucophyta	Cyanophora paradoxa	-	SRX104482, SRX5120508-11, SRX5120514-5, ERX3508888-9, SRX8380258-9, SRX8380265	SRX104480-1, SRX4415200-1
101924	Rhodophyta	Rhodosorus marinus	KAJ8903506.1, KAJ8900768.1, KAJ8903077.1, KAJ8905749.1	-	-
2583502	Rhodelphida	Rhodelphis limneticus	-	-	SRX5960833-4, SRX5960830-2
419944	Picozoa	Picozoa SAG04	-	-	SRX11501865
652834	Palpitomonas	Palpitomonas bilix	-	SRX549024, DRX011912	-	Capsaspora owczarzaki ATCC 30864_PRPSAP2@XP_004365024.1 – corrected exon 1 using SRX155789-97 (RNA), DRX173573, SRX6693971-2, SRX6693974 (gDNA)
905079	Cryptophyta	Guillardia theta CCMP2712	XP_005819233.1, XP_005841580.1, XP_005823208.1, XP_005824322.1, XP_005838886.1	SRX242847	SRX029662-72
2027451	Hemimastigophora	Hemimastix kukwesjijk	-	SRX3182827	-
9606	Metazoa	Homo sapiens	NP_002755.1, NP_002756.1, NP_001340035.1 (PRPSAP2), NP_002757.2, NP_787082.1	-	-	NP_001340035.1 (PRPSAP2)
431895	Choanoflagellata	Monosiga brevicollis MX1	XP_001747680.1, XP_001742411.1 (PRPSAP2 ortholog)	-	-	XP_001742411.1 (PRPSAP2 ortholog)
761203	Ministeria	Ministeria vibrans ATCC 50519	-	SRX096925, SRX096927	ERX9313544-5, ERX9374636
595528	Capsaspora	Capsaspora owczarzaki ATCC 30864	XP_004345344.1, XP_004365024.1 corrected exon 1 using SRX155789-97 (RNA), DRX173573, SRX6693971-2, SRX6693974 (gDNA), XP_004349932.1 (PRPSAP2 ortholog)	-	-	XP_004365024.1 (PRPSAP2 ortholog)
2006546	Pigoraptor	Pigoraptor chileana	-	ERX9313548-9	-
2744139	Tunicaraptor	Tunicaraptor unikontum	-	SRX8533509-12	-
98351	Corrallochytrium	Corallochytrium limacisporum	-	SRX738098, SRX732498	SRX2510794, SRX2510798
2006709	Syssomonas	Syssomonas multiformis	Colp12_culture #90627 & #90628 (PRPSAP2 ortholog), Colp12_culture# 11408 & #11412, Colp12_culture #19336	-	-	Colp12_culture #90627 & #90628 (PRPSAP2 ortholog)
749231	Ichthyospora	Pirum gemmata	-	SRX377507, ERX8828394, ERX8829021	SRX2510792, SRX2510796, ERX9162715, ERX9191514, ERX9200710, ERX9208293, ERX9218576
1993908	Nuclearia	Parvularia atlantis	-	SRX737107	ERX9313546
988480	Ophistosporidia	Rozella allomycis CSF55	EPZ34485.1	-	SRX716907-12
1498855	Aphelidiomycota	Amoeboaphelidium occidentale	KAI3658664.1, KAI3656975.1 (PRPSAP2 ortholog), KAI3661736.1	-	-	KAI3656975.1 (PRPSAP2 ortholog)
645134	Chytridiomycota	Spizellomyces punctatus DAOM BR117	XP_016606476.1 , XP_016607319.1 (PRPSAP2 ortholog), XP_016609946.1	-	-	XP_016607319.1 (PRPSAP2 ortholog)
1500003	Blastocladiomycota	Paraphysoderma sedebokerense	KAI9140686.1, KAI9142670.1 (PRPSAP2 ortholog), KAI9136225.1	-	-	KAI9142670.1 (PRPSAP2 ortholog)
1314790	Basidiobolomycota	Basidiobolus meristosporus CBS 931.73	ORX80668.1, ORX99570.1, ORX91658.1, ORX65650.1, ORY05742.1, ORY08138.1 (PRPSAP2 ortholog), ORY06472.1	-	-	ORY08138.1 (PRPSAP2 ortholog)
1286916	Zoopagomycota	Piptocephalis tieghemiana	KAI9227917.1, KAI9225564.1, KAI9225618.1 (PRPSAP2 ortholog)	-	-	KAI9225618.1 (PRPSAP2 ortholog)
101130	Mucoromycota	Dichotomocladium elegans	KAI9314564.1, KAI9314134.1, KAI9323829.1 (PRPSAP2 ortholog), KAI9312953.1, KAI9317268.1	-	-	KAI9323829.1 (PRPSAP2 ortholog)
559292	Ascomycota	Saccharomyces cerevisiae S288C	NP_012740.1 (PRS1 = PRPSAP2 ortholog), NP_011025.3 (PRS2), NP_011852.1 (PRS3), NP_009485.3 (PRS4), NP_014580.1 (PRS5)	-	-	NP_012740.1 (PRS1 = PRPSAP2 ortholog)
578456	Basidiomycota	Tremella mesenterica DSM 1558	XP_007005780.1, XP_007007654.1	-	-	Lack of PRPSAP2 ortholog
461836	Apusomonadida	Thecamonas trahens ATCC 50062	XP_013753676.1, XP_013760460.1	-	-
1277256	Breviatea	Pygsuia biforma PCbi66	-	SRX246005	-
352472	Evosea	Dictyostelium discoideum AX4	XP_638466.1, XP_645319.1, XP_638924.1	-	-
5778	Tubulinea	Vermamoeba vermiformis	-	-	JAGUQM010000013.1, JAGUQM010000037.1, JAGUQM010000017.1, JAGUQM010000099.1, SRX10549632-3
1257118	Discosea	Acanthamoeba castellanii str. Neff	XP_004344749.1, XP_004344105.1, XP_004336612.1	-	-
1246791	Ancyromonadida	Fabomonas tropica SRT902	-	SRX19309166	-
190327	CRuMs	Diphylleia rotans	-	SRX3153023	-
5762	Discoba	Naegleria gruberi	XP_002681126.1, XP_002676217.1	-	-
201153	Metamonadida	Carpediemonas membranifera	KAG9397095.1, KAG9395435.1, KAG9394470.1	-	-
2853422	Malawimonadida	Gefionella okellyi	-	SRX3152400	-

## Sheet: Bacteria
Bacterial Class I PRPS sequences
Group	Subgroup	Species	Class I PRPS protein ID (Accession number)
Bacillati	Bacillota	Lactococcus lactis	GFO78724.1
Bacillati	Bacillota	Bacillus subtilis	AOR96414.1
Bacillati	Bacillota	Enterococcus faecalis (strain ATCC 700802 _ V583)	WP_002387396.1
Bacillati	Bacillota	Bacillus cereus strain ATCC 14579 _ DSM 31 _ CCUG 7414 _ JCM 2152 _ NBRC 15305 _ NCIMB 9373 _ NCTC 2599	WP_000107420.1
Bacillati	Bacillota	Staphylococcus epidermidis	WP_001832233.1
Bacillati	Bacillota	Staphylococcus aureus (strain N315)	WP_000933774.1
Bacillati	Bacillota	Streptococcus mutans serotype c (strain ATCC 700610 _ UA159)	WP_002263139.1
Bacillati	Bacillota	Streptococcus pneumoniae serotype 4 (strain ATCC BAA-334 _ TIGR4)	WP_000010163.1
Bacillati	Chloroflexota	Chloroflexus aggregans	WP_015940231.1
Bacillati	Cyanobacteriota	Gloeomargarita lithophora	WP_256995306.1
Bacillati	Actinomycetota	Ferrimicrobium acidiphilum	WP_035388973.1
Bacillati	Actinomycetota	Mycobacterium avium	WP_003877535.1
Bacillati	Actinomycetota	Mycobacterium tuberculosis (strain ATCC 25618 H37Rv)	WP_003405263.1
Pseudomonadati	FCB group	Chitinivibrio alkaliphilus	WP_022636947.1
Pseudomonadati	FCB group	Gemmatimonas aurantiaca	WP_337171059.1
Pseudomonadati	FCB group	Candidatus Marinimicrobia bacterium MT.SAG.3	TFB12014.1
Pseudomonadati	FCB group	Chlorobaculum parvum	WP_012502045.1
Pseudomonadati	PVC group	Pirellulimonas nuda	WP_145281851.1
Pseudomonadati	PVC group	Chlamydia trachomatis	CPR84261.1
Pseudomonadati	PVC group	Chlamydia trachomatis	CPR84261.1
Pseudomonadati	Pseudomonadota	Vibrio cholerae serotype O1 (strain ATCC 39315 _ El Tor Inaba N16961)	WP_001113134.1
Pseudomonadati	Pseudomonadota	Acinetobacter baumannii	AVP34055.1
Pseudomonadati	Pseudomonadota	Thauera phenolivorans	WP_068808740.1
Pseudomonadati	Pseudomonadota	Haemophilus influenzae (strain ATCC 51907 _ DSM 11121 _ KW20 _ Rd)	NP_439751.1
Pseudomonadati	Pseudomonadota	Salmonella enterica	GAR60175.1
Pseudomonadati	Pseudomonadota	Pseudomonas aeruginosa PAO1	NP_253359.1
Pseudomonadati	Pseudomonadota	Neisseria gonorrhoeae	USJ70760.1
Pseudomonadati	Pseudomonadota	Klebsiella pneumoniae	SQC12398.1
Pseudomonadati	Pseudomonadota	Thauera phenolivorans	WP_068808740.1
Pseudomonadati	Pseudomonadota	Sphingomonas telluris	WP_241447709.1
Pseudomonadati	Pseudomonadota	Escherichia coli str. K-12 substr. MG1655	AAC74291.1
Pseudomonadati	Thermodesulfobacteriota	Desulfovibrio subterraneus	WP_174405779.1
Pseudomonadati	Thermodesulfobacteriota	Geobacter sulfurreducens	WP_010941322.1
Pseudomonadati	Dictyoglomota	Dictyoglomus turgidum DSM 6724	ACK42064.1
Pseudomonadati	Coprothermobacterota	Coprothermobacter proteolyticus	WP_107689412.1
Thermotogati	Deinococcota	Deinococcus pimensis	WP_027481762.1
Fusobacteriati	Fusobacteriota	Fusobacterium nucleatum	WP_005903312.1
Pseudomonadati	Acidobacteriota	Acidobacteriota bacterium	MBI3664866.1
Pseudomonadati	Spirochaetota	Leptospira selangorensis	WP_135679399.1
Pseudomonadati	Aquificota	Balnearium lithotrophicum	WP_142936226.1
Pseudomonadati	Nitrospirota	Nitrospira japonica	WP_080886391.1
Pseudomonadati	Elusimicrobiota	Endomicrobium proavitum	WP_052571268.1
Pseudomonadati	Campylobacterota	Campylobacter jejuni	WP_052802728.1
Pseudomonadati	Campylobacterota	Helicobacter pylori (strain ATCC 700392/26695)	WP_000647423.1
Bacteria incertae sedis	Bacteria candidate phyla	Parcubacteria group bacterium GW2011_GWA2_42_11	KKS26173.1

## Sheet: Alphaproteobacteria
Alphaproteobacterial Class I PRPS sequences
NOTE: The following species were selected as they represent known alphaproteobacterial diversity (Williamson, K., et al. Nature (2025). https://doi.org/10.1038/s41586-025-08709-5)
Group	Subgroup	Species	Class I PRPS (GCF Assembly/WGS/SRX Accession Number)	Class I PRPS (Protein Accession Number)	Class II PRPS
Alphaproteobacteria	Caulobacterales	Euryhalocaulis caribicus	GCF_000412185, Assembly GCA_000412185.1	WP_022697044.1	Absent
Alphaproteobacteria	Rhizobiales	Rhizobium tropici CIAT 899	GCF_000330885	WP_015340609.1	Absent
Alphaproteobacteria	Rhizobiales	Candidatus Phaeomarinobacter ectocarpi strain Ec32	GCF_000689395, WGS-CAKZIP010000005.1		Absent
Alphaproteobacteria	Rickettsiales	Rickettsiales bacterium isolate EAC1785	GCA_002696825	MAP33246.1	Absent
Alphaproteobacteria	Rhodobacterales	Albidovulum sp. bin36	GCA_002238565, WGS-MPMP01000096.1		Absent
Alphaproteobacteria	Kordiimonadales	Candidatus Jidaibacter acanthamoeba strain UWC36	GCF_000815465.1	KIE06103.1	Absent
Alphaproteobacteria	Kordiimonadales	Kordiimonas gwangyangensis DSM 19435 = JCM 12864	GCF_000375545	WP_025896303.1, WP_020399610.1	Absent
Alphaproteobacteria	Sneathiellales	Sneathiella glossodoripedis JCM 23214	GCF_000616095	WP_025899717.1	Absent
Alphaproteobacteria	Kiloniellaceae	Kiloniella laminariae DSM 19542	GCF_000374005	WP_020591100.1	Absent
Alphaproteobacteria	Rhodospirillales	Rhodospirillaceae bacterium isolate MED834	GCA_002700865	MAV47699.1	Absent
Alphaproteobacteria	Rhodospirillales	Rhodospirillales bacterium isolate EAC21	GCA_2696645.1	MAO92057.1	Absent
Alphaproteobacteria	Thalassobaculaceae	Nisaea denitrificans DSM 18348	GCF_000426505	WP_028467165.1	Absent
Alphaproteobacteria	Dongiaceae	Dongia sp. URHE0060	GCF_000620685, SRX1726282		Absent
Alphaproteobacteria	Terasakiellaceae	Terasakiella pusilla DSM 6293	GCF_000688235	WP_028879563.1	Absent
Alphaproteobacteria	Rhodospirillales	Rhodospirillaceae bacterium MC! (isolate MC1	GCA_002632265, WGS-NQOV01000005.1		Absent
Alphaproteobacteria	Thalassospiraceae	Thalassospira sp. MCCC 1A02803	GCF_001983425	WP_063088722.1	Absent
Alphaproteobacteria	Rhodospirillales	Rhodospirillaceae bacterium isolate MED667	GCA_002691085	MAI06211.1	Absent
Alphaproteobacteria	Rhodospirillales	Rhodospirillaceae bacterium isolate UBA11136	SRX3572458, WGS-DMLK01000195.1		Absent
Alphaproteobacteria	Rhodospirillales	Rhodospirillaceae bacterium isolate NORP35	GCA_002746255.1	PCJ60159	Absent
Alphaproteobacteria	Holosporales	Candidatus Nucleicultrix amoebiphila FS5	GCF_002117145	WP_085784033.1	Absent
Alphaproteobacteria	unclassified	Alphaproteobacterium LLAM-13 UBA8987	WGS-DQGZ01000032.1		Absent
Alphaproteobacteria	unclassified	Alphaproteobacteria bacterium CG11_big_fil_rev_8_21_14_0_20_39_49	GCA_002787635	PIR38749.1	Absent
Alphaproteobacteria	unclassified	Alphaproteobacteria bacterium isolate UBA8317	SRX3575959		Absent
Alphaproteobacteria	unclassified	Alphaproteobacteria bacterium 33-17	GCA_001897445.1	OJV15781.1	Absent
Alphaproteobacteria	unclassified	Alphaproteobacteria bacterium CG11_big_fil_rev_8_21_14_0_20_44_7	GCA_002787615	PIR34417.1	Absent
Alphaproteobacteria	unclassified	Alphaproteobacteria bacterium UBA6189	GCA_002422745, SRX2623314, WGS DITH01000150.1 - partial		Absent
Alphaproteobacteria	unclassified	Alphaproteobacteria bacterium UBA998	GCA_002291925.1, SRX2626336, WGS-DBAY01000021.1		Absent
Alphaproteobacteria	unclassified	Alphaproteobacteria bacterium UBA11222	SRX3577195, WGS DMKG01000176.1 (partial)		Absent
Alphaproteobacteria	unclassified	Alphaproteobacteria bacterium UBA2964 isolate FRAM18_bin082	GCA_002348425.1, SRS2031155, SRX2621198, WGS-CAJJCG010000010.1		Absent
Alphaproteobacteria	Micavibrionales	Micavibrio aeruginosavorus EPB	GCF_000348745	WP_015467270.1	Absent
