# Supplementary material for: The role of gene duplication and paralog specialisation in the evolution of the mammalian PRPS complex
Source: Nat Commun. 2025 Jul 8;16:6076. doi: 10.1038/s41467-025-61216-z (PMC12238573; doi:10.1038/s41467-025-61216-z)
Supplement: Supplementary file 5 — Supplementary Data 2 [file 41467_2025_61216_MOESM5_ESM.xlsx]

## Sheet: Eukaryotes
	Eukaryotic Class II PRPS sequences
Supergroup	Group	Subgroup	Species	Class II PRPS	Protein Accession Number	GenBank Assembly/ SRA Accesssion Number	Notes
DIAPHORETICKES	Stramenopiles	Chrysophyceae	Poteriospumella lacustris strain JBM10	Present		GCA_008000375.1
			Dinobryon divergens strain FU18	Present		GCA_015146095.1, SRX5974791 - DNA
			Epipyxis sp. PR26KG	Present		GCA_015144975.1 - DNA
			Chromulina nebulosa strain CCAC 4401	Present		GCA_015148605.1 – DNA
			Chrysoparadoxa australica CS-1217	Present		GCA_964200425.2, SRX26000619 - RNA
		Synurophyceae	Ochromonadaceae sp. CCMP2298	Present	KAJ1429831.1, KAJ1435576.1
			Synura sp. LO234KE	Present		GCA_015143735.1
		Actinophryidae	Actinophrys sol	Present		DRX307605 – gDNA; DRX307868 – RNA
		Picophagea	Picophagus flagellatus RCC22	Not Detected		SRX25816888 – DNA; SRX25816887 - RNA
		Phaeosacciophyceae	Phaeosaccion multiseriatum	Present		GCA_965112735.1, ERX12808910 – DNA, ERX12808905, SRX24671672 - RNA
		Pinguiophyceae	Pinguiococcus pyrenoidosus NMCA2078	Present		GCA_019677205.1 – DNA
		Olisthodiscophyceae	Olisthodiscus luteus K-0444	Present		SRX24927414 - RNA
		Phaeophyceae	Ectocarpus siliculosus	Present		CBJ33108.1
			Pylaiella littoralis	Present		CAM9564493.1
			Heribaudiella fluviatilis	Present		CAN0579213.1
		Schizocladiophyceae	Schizocladia ischiensis	Present	CAM9455145.1	ERX12326479, SRX22932848 – RNA
		Botrydiopsidaceae	Botrydiopsis pyrenoidosa SAG31.83	Present		SRX24671658 – RNA
		Botryochloridaceae	Chlorellidium tetrabotrys IRGN 2022CJO005 (isolate)	Not Detected		GCA_032273165.1 – DNA
		Ophiocytiaceae	Ophiocytium majus IRGN 2022CJO030	Present		GCA_032358315.1 – DNA
		Pleurochloridaceae	Chloridella minuta IRGN 2022CJO006	Not Detected		GCA_032273045.1 – DNA
			Monodus sp.	Not Detected		SRX10472076 – DNA
		Heteropediaceae	Heterococcus sp. DN1	Present		GCA_000498555.1 – DNA
		Tribonemataceae	Tribonema minus UTEX B ZZ1240	Present	KAG5178318.1	GCA_017506865.1 – DNA
		Xanthonemataceae	Heterotrichella gracilis IRGN 2022CJO011	Present		GCA_032358255.1 – DNA
		Vaucheriales	Vaucheria bursata IRGN 2022CJO045	Present		GCA_032358265.1 – DNA	intronless
		Phaeothamniophyceae	Phaeothamnion confervicola	Present		CAM9295406.1, SRX23658647
		Raphidophyceae	Heterosigma akashiwo	Present		CAM9985910.1
		Eustigmatophyceae	Nannochloropsis gaditana	Present	EWM21508.1
		Pelagophyceae	Pelagophyceae sp. CCMP2097	Present	KAJ1454777.1
			Chrysophaeum taylorii	Present	KAJ8601844.1		intronless
			Aureococcus anophagefferens	Present	XP_009033621.1, KAH8057183.1	augmented with SRX21806371, SRX21806375, SRX21806378, SRX21806382, SRX21806385, SRX21806388, SRX554086-9 – RNA
		Dictyochophyceae	Apedinella radians CCMP1767	Present		SRX24671673 – RNA
		Fragilariophyceae	Fragilaria crotonensis strain SAG 28.96	Present	KAI2506674.1
		Mediophyceae	Psammoneis japonica ECT2AJA-110	Present		GCA_008632985.1
		Bacillariophyceae	Nitzschia inconspicua	Present	KAG7337275.1
			Fragilariopsis cylindrus CCMP1102	Present	OEU16954.1
			Seminavis robusta	Present	CAB9507415.1
		Coscinodiscophyceae		Not Detected			BlastP yielded no hits
		Bolidophyceae	Parmales sp. scaly parma	Present	GMI58246.1
		Hyphochytriomycetes	Hyphochytrium catenoides	Not Detected		GCA_000327025.2, GCA_900088475.1 - DNA
		Pirsoniales	Feodosia pseudopoda	Not Detected
			Pirsonia chemainus	Not Detected
		Developea	Cubaremonas variflagellatum	Not Detected		SRX13225230 – RNA
			Develocanicus komovi	Not Detected		SRX13225227 – RNA
			Develocauda condao	Not Detected		SRX13225228 – RNA
			Developayella elegans	Not Detected		DRX044599 – RNA
			Mediocremonas mediterraneus	Not Detected		ERX12140615 – DNA; ERX12140614 – RNA
		Labyrinthulomycetes	Labyrinthula sp. Ha	Not Detected		GCA_015227615.1
			Aurantiochytrium acetophilum HS399	Not Detected		GCA_004332575.1
			Hondaea fermentalgiana FCC1311	Not Detected		GCA_014084085.1
			Schizochytrium sp. CCTCC M209059	Not Detected		GCA_000818945.1
			Thraustochytrium aureum ATCC 34304	Not Detected		GCA_012862495.1
			Parietichytrium sp. I65-24A	Not Detected		GCA_012862575.1
		Bicosoecida	Halocafeteria seosinensis strain EHF34	Present		GCA_001687465.1
			Cafeteria burkhardae strain ATCC 50561	Present		GCA_945788115.1	intronless
			Cafeteria roenbergensis strain RCC970-E3 CrRCC970_c110	Present	KAA0160475.1		intronless
			uncultured Cafeteriaceae	Present		GCA_964026335.1	intronless
		Nanomonadea	Incisomonas marina	Present		SRX1453630 - RNA
		Opalinata	Proteromonas lacertae strain LA	Present		GCA_002245135.1
		Placidida	Wobblia lunata	Not Detected		DRX044598 – RNA
		Opalozoa incertae sedis	Cantina marsupialis	Not Detected		DRX027417 – RNA
		Pseudophyllomitidae	Pseudophyllomitus vesiculosus	Present		DRX177130 - RNA
		Bigyra incertae sedis	Mastreximonas tlaamin	Not Detected		SRX20180540 – RNA
		Stramenopiles incertae sedis	Platysulcus tardus	Present		DRX177128 – RNA
			Stramenopiles sp. TOSAG23-2	Present		GCA_900128395.1 – DNA
			Stramenopiles sp. TOSAG23-3			GCA_900128585.1 – DNA
			Vomastramonas tehuelche	Present		SRX20180542-3 – RNA
	Alveolata	Peridiniales		Not Detected
		Suessiales	Polarella glacialis	Present	CAK0888693.1	embl accession CAUYUJ010019116.1
			Breviolum minutum Mf 1.05b.01	Present		GCA_000507305.1 – DNA; DRX003102-8 – RNA
			Cladocopium goreaui	Present	CAL1135486.1
			Durusdinium trenchii CCMP2556	Present	CAK9034503.1	CAXAMN010011126.1
			Effrenium voratum	Present	CAJ1403272.1
			Symbiodinium natans	Present	CAE7248818.1	embl accession CAJNDS010001125.1
		Prorocentrales	Prorocentrum minimum D-127	Not Detected		GCA_001652855.1
		Dinophysiales		Not Detected
		Gonyaulacales	Lingulodinium polyedra	Not Detected		GCA_037575995.1
			Pyrocystis lunula IRGN E6MV7HEDUA	Not Detected		GCA_037576205.1
		Akashiwo		Not Detected
		Gymnodiniaceae		Not Detected
		Kareniaceae		Not Detected
		Amphidinium	Amphidinium carterae NMCA1314	Not Detected		GCA_019702695.1
		Noctilucales		Not Detected
		Syndiniales	Amoebophrya sp. A120	Present		CAD7940201.1
		Oxyrrhids		Not Detected
		Perkinsids		Not Detected
		Apicomplexans		Not Detected
		Colpodellids	Alphamonas edax	Present		SRX973461 – RNA
			Chromera velia CCMP2878			GCA_018398765.1 or GCA_000585135.1; SRX275147 – RNA
			Vitrella brassicaformis CCMP3155		CEM31785.1
		Ciliates		Not Detected
		Colponemids	Colponema vietnamica Colp-7a	Present		SRX8009001 – RNA transcriptomics only
			Colponemid sp. Colp-10	Present		SRX8009002 – RNA transcriptomics only
			Colponemid sp. Colp-15	Present		SRX8009003 – RNA transcriptomics only
	Rhizaria	Aquavolonida	Lapot gusevi	Present		SRX4668181 – RNA
		Cercozoa	Paulinella micropora	Not Detected		GCA_019918135.1
			Cercozoa sp. M6MM	Not Detected		GCA_040357565.1
			Bigelowiella natans CCMP2755	Not Detected		GCA_000320545.1
			Lotharella oceanica	Not Detected		GCA_000698435.2
		Ascetosporea	Mikrocytos mackini	Not Detected		GCA_030180075.1 – DNA
			Haplosporidium pinnae	Not Detected		GCA_025330925.1 – DNA
			Paramarteilia canceri	Not Detected		GCA_040357535.1 – DNA
		Phytomyxea	Plasmodiophora brassicae strain 3A	Not Detected		GCA_036867785.1 – DNA
			Spongospora subterranea	Not Detected		GCA_900404475.1 – DNA
		Gromiida	Gromiidae sp. GF18_4	Present		SRX12418520 – RNA
			Gromiidae sp. GF18_13	Present		SRX12418515 – RNA
			Gromiidae sp. GF18_11	Present		SRX12418513 – RNA
		Vampyrellida	Leptophrys vorax	Present		SRX1014589 – RNA
		Arthracanthida	Acanthometra sp.	Present		SRX12487869 - DNA
		Holacanthida	Acanthoplegma krohni	Not Detected		DRX488248-9 - DNA
		Symphyacanthida	Astrolonche sp. MVM-2010	Not Detected		SRX030139 - RNA
		Acantharea incertae sedis	Litholophus sp. Ae1	Not Detected		DRX488247 - DNA
			Uncultured marine Acantharea	Not Detected		ERX3518542-3
		Allogromida	Micrometula sp. 17554	Not Detected		SRX13891011
		Ammodiscus	Ammodiscus sp. Sr_rh_Ad01 & Ad02	Present		SRX8506236-7 - RNA
		Lituolida	Reophax sp.	Present		SRX8506264-5, SRX8544902
		Miliolidae	Triloculina sp. 2	Present		SRX19178040
			Quinqueloculina jagosa	Present		SRX8506262 (partial)
		Alveolinidae		Not Detected
		Peneroplidae	Peneroplis planatus	Not Detected		SRX12722181, SRX12722255, SRX12722282, SRX12722293, SRX12722309, SRX12722338
		Soritidae	Amphisorus sp. A8	Present		SRX11345406 – DNA
		Monothalamids	Reticulomyxa filosa	Present	ETO32407.1	GCA_000512085.1, ERX023735 – DNA
		Rotaliida	Globobulimina sp. GF15	Present		GCA_003354225.1 – DNA
		Rzehakinidae	Miliammina fusca	Present		SRX8506254-5, SRX8506257 - RNA
		Textulariida	Trochammina inflata	Present		SRX8506266, SRX8506268-73 – scRNA (partial)
		Xenophyophorea	Aschemonella monilis	Present		SRX8544900 – RNA
		Foraminifera incertae sedis	Toxisarcon taimyr	Present		SRX8544906 – RNA
		Collodaria	Thalassicolla nucleata	Present		SRX4401105 – RNA
			Collozoum sp. DDM-2005	Present		ERX2094044 – RNA
		Nassellaria	Lithomelissa setosa	Present		SRX12487868 – sc-gDNA
			Eucyrtidium acuminatum	Present		ERX2094048, ERX2094045
		Spumellaria	Spongosphaera streptacantha	Present		SRX823912
		Sticholonchida	Sticholonche zanclea	Not Detected		SRX3089744 – RNA; DRX488252-4
		Rhizaria incertae sedis	Odontosphaera macropore	Not Detected		DRX488270 - RNA
		unclassified Rhizaria	Rhizaria sp. SCN 62-66	Not Detected		GCA_001724265.1
	Telonemia		Telonemida4	Present		SRX2659404
			Telonemida12	Present		SRX2659396
	Haptophyta	Pavlovales	Diacronema lutheri	Present	KAG8467006.1
			Exanthemachrysis gayraliae RCC1523	Present		SRX554313 – RNA
			Pavlova pinguis RCC6260	Present		SRX17572886 – RNA
			Pavlova gyrans CCMP608	Present		SRX554337 – RNA
			Pavlova CCMP459	Present		SRX554077-8, SRX554107 – RNA
			Rebecca billardiae strain RCC1528	Present		GCA_965240325.1
			Pavlovales sp. CCMP2436	Present	KAJ1627450.1 /KAJ1636575.1	augmented with SRX127438 – RNA, GCA_026770615.1
		Coccolithales	Ochrosphaera neopolitana	Present		SRX10472015 – RNA
		Zygodiscales	Braarudosphaera bigelowii	Present		DRX246248 – RNA
		Rappephyceae	Pavlomulina ranunculiformis	Present		SRX17572881-RNA
		Haptophyta incertae sedis	Chrysoculter rhomboideus	Present		SRX554177-RNA
		uncultured Haptophyceae	uncultured marine haptophyte2	Present		SRX4374214 – DNA
			uncultured marine haptophyte4	Present		SRX4374212 – DNA
		Coccosphaerales	Scyphosphaera apsteinii RCC1455	Not Detected		SRX554175 – RNA
		Isochrysidaceae	Isochrysis galbana	Not Detected		GCA_018136815.1
		Phaeocystales	Phaeocystis sp.	Not Detected		GCA_043251255.1, GCA_043251265.1
		Prymnesiales	Chrysochromulina parva	Not Detected		GCA_002887195.1
			Chrysochromulina tobinii	Not Detected		GCA_001275005.1
			uncultured Chrysochromulina	Not Detected		GCA_947538835.1
			uncultured Chrysochromulina	Not Detected		GCA_947538845.1
			Prymnesium parvum	Not Detected		GCA_041296205.1, GCA_040529105.1, GCA_040529085.1
			Prymnesium sp.	Present		GCA_046255225.1
	Centrohelida	Meringosphaera	Meringosphaera mediterranea	Present		SRX18904964-78 – DNA
		Panacanthocystida	Acanthocystis sp. FB-2015	Present		SRX1155948 – RNA
			Raphidocystis contractilis	Present		DRX248078 – RNA
		Pterocystida	Raineriophrys erinaceoides	Present		SRX1155947 – RNA
			Choanocystis sp. FB-2015	Present		SRX1155950 – RNA
			Raphidiophrys heterophryoidea			SRX1155946 – RNA
	Provora	Nebulidia	Nebulomonas marisrubri Colp-4c	Present		SRX16844576 – RNA, SRX16844577 – DNA
			Ancoracysta twista	Present		SRX3270723
		Nibbleridia	Nibbleromonas curacaus strain Cur-12	Present		SRX16844573 – DNA; SRX16844571-2
			Nibbleromonas quarantinus strain Colp-41			SRX16844586 – DNA (partial); SRX16844584-5 - RNA
			Ubysseya fretuma			SRX16844578 – DNA; SRX16844566-7 - RNA
	Viridiplantae	Embryophyta	Anthoceros angustus	Present		GCA_010909165.1 – DNA - Sequence ID: VJWM01000227.1
			Sphagnum troendelagicum	Present	CAK9194572.1
			Marchantia paleacea	Present	KAG6541261.1
			Platanthera guangdongensis	Present	KAK8940030.1
		Zygnematophyceae	Closterium sp. NIES-53	Present	CAI7807981.1
		Coleochaetophyceae	Coleochaete orbicularis	Present		SRX6260017 – DNA; SRX718817, SRX13042272 - RNA
		Charophyceae	Chara braunii	Present	GBG92359.1
		Klebsormidiophyceae	Klebsormidium nitens	Present	GAQ85984.1
		Mesostigmatophyceae	Chlorokybus atmophyticus	Present		GCA_009103225.1 – DNA; SRX3107748, ERX337140 - RNA
			Mesostigma viride	Present		GCA_009103195.1 – DNA
			Spirotaenia minuta	Present		ERX337150 – RNA
			Spirotaenia sp. CCAC 0214	Present		ERX3508886 – RNA
		unclassified Streptophyta	Streptophyta sp. isolate CTeuk-1565	Present	DAGWYY010001960.1	GCA_029294355.1
			Streptophyta sp. isolate CTeuk-1374	Present	DAGWTP010000961.1	GCA_029297615.1
		Ulvophyceae	Ostreobium quekettii	Present	CAD7701775.1
			Bryopsis sp. KO-2023	Present	GMH33300.1
		Chlorophyceae	Chloropicon roscoffensis	Present	WZN61403.1
			Tetradesmus obliquus	Present	WIA09990.1
			Chlamydomonas reinhardtii	Present	XP_001694483.2
			Astrephomene gubernaculifera NIES-4017	Present	GFR52528.1
		Chlorodendrophyceae	Tetraselmis chuii	Present		GCA_026401115.1 – DNA; SRX551282, ERX2100064 - RNA
		Trebouxiophyceae	Chlorella vulgaris	Present	KAI3427184.1
		Pedinophyceae	Pedinophyceae sp. YPF-701	Present	CAG9466872.1
		Nephroselmidophyceae	Nephroselmis pyriformis	Present		SRX9553688 – DNA; ERX337132, SRX549033, SRX13042251 – RNA
		Picocystophyceae	Picocystis salinarum ALCP 144.1	Present		GCA_038048775.1
			Picocystis sp. L7	Present		GCA_020975725.1
		Mamiellophyceae	Ostreococcus tauri	Present	XP_022841129.1
			Bathycoccus prasinos	Present	XP_007514532.1
			Micromonas pusilla CCMP1545	Present	XP_003057964.1
		Pyramimonadophyceae	Pyramimonas parkeae NIES254	Present		GCA_018697155.1
			Cymbomonas tetramitiformis	Present	KAK3264459.1
		Palmophyllophyceae	Prasinococcus capsulatus	Not Detected
		Prasinodermophyceae	Prasinoderma coloniale	Not Detected
		prasinophyte incertae sedis	Pycnococcus provasolii NIES 2893	Present	GHP03258.1		intronless
	Glaucophyta	Cyanophoraceae	Cyanophora paradoxa	Not Detected		SRX104480-1, SRX4415200-1 – gDNA
		Cyanoptyche	Cyanoptyche gloeocystis	Not Detected		SRX554018, ERX2100180 - RNA
		Glaucocystales	Glaucocystis cf. nostochinearum	Not Detected		ERX3508887 – RNA
		Gloeochaetales	Gloeochaete wittrockiana	Not Detected		SRX551388, SRX554104, ERX2100179 - RNA
	Rhodophyta	Bangiophyceae	Galdieria sulphuraria	Not Detected		GCA_000341285.1
			Cyanidioschyzon merolae strain 10D	Not Detected		GCA_000091205.1
			Porphyra umbilicalis	Not Detected		GCA_002049455.2
			Pyropia yezoensis	Not Detected		GCA_009829735.1
			Porphyridium purpureum	Not Detected		GCA_002049455.2
		Compsopogonophyceae	Compsopogon caeruleus	Not Detected		SRX551389 – RNA
		Stylonematophyceae	Rhodosorus marinus	Not Detected		GCA_029953675.1
		Florideophyceae	Chondrus crispus	Not Detected		GCA_000350225.2
			Gracilaria domingensis	Not Detected		GCA_022539475.
		Rhodellophyceae	Rhodella violacea	Not Detected		SRX17002518 – RNA, SRX11423295, SRX11423301 - DNA
	Rhodelphida	Rhodelphidae	Rhodelphis limneticus	Not Detected		SRX5960833-4 - RNA
			Rhodelphis marinus	Not Detected		SRX5960835 – RNA
	Picozoa		Picozoa SAG04	Present		SRX11501865
	Palpitomonas		Palpitomonas bilix	Not Detected		SRX549024, DRX011912 - RNA
AMORPHEA	Cryptophyta	Pyrenomonadales	Guillardia theta CCMP2712	Present	XP_005824322.1/ XP_005838886.1
			Chroomonas mesostigmatica CCMP1168	Present		SRX14702116 – RNA
			Geminigera sp. Eukbin8 (isolate)	Present		GCA_043251435.1
			Geminigera sp. Eukbin9 (isolate)	Present		GCA_043251375.1
		Cryptomonas	Cryptomonas pyrenoidifera strain NIVA-2/81	Present		GCA_965119555.1 – DNA, ERX13318014 – RNA
			Cryptomonas sp. CPCC 336	Present		ERX8523663-77 – RNA; SRX20728995, SRX20729018 – DNA
			Cryptomonas borealis	Present		DRX303445, DRX303461, DRX303464-5, DRX304950, SRX20728975, SRX20729099 – DNA
			Cryptomonas curvata	Present		SRX554161, ERX2100209, DRX303446, DRX303462, SRX20728978, SRX20729102 – DNA/RNA
		Hemiselmidaceae	Hemiselmis virescens	Present		SRX20729014, SRX20729038 – DNA; SRX554208, ERX2100211 – RNA
		Goniomonadaceae	Goniomonas avonlea CCMP3327 strain	Present		GCA_003573635.1 - DNA, SRX4466928 - RNA
			Goniomonas truncata	Present		SRX20729001, SRX20729025 - RNA
		Hemiarma	Hemiarma marina	Present		DRX322357 - RNA
		unclassified Cryptophyta	Cryptophyta sp. CCMP2293	Present		GCA_026770585.1, SRX874821-6 – DNA, SRX141984 - RNA
	Hemimastigophora	Spironemidae	Hemimastix kukwesjijk	Present		SRX3182827
	Metazoa	Porifera	Corticium candelabrum	Present	XP_062520524.1
		Spiralia	Watersipora subatra	Present	XP_067935670.1
		Cnidaria	Paramuricea clavata	Present	CAB3981682.1
		Echinodermata	Anneissia japonica	Present	XP_033123350.1
		Protostomia	Aplysia californica	Present	XP_035826548.1
		Hemichordata	Saccoglossus kowalevskii	Present	XP_006819475.1 (partial)	SRX025534-54, SRX2007669
		Hemichordata	Saccoglossus mereschkowskii H79.2R	Present		SRX798189
		Hemichordata	Harrimaniidae sp. n. clade 1 JTC-2014 Norway H42.3R	Present		SRX798191
		Hemichordata	Harrimaniidae sp. n. clade 3 JTC-2014 Iceland H75.1E	Present		SRX798190
		Echinodermata	Anneissia japonica	Present	XP_033123350.1
		Tunicata	Styela clava	Present	XP_039257336.1
		Tunicata	Ciona intestinalis	Present	XP_002127878.1
		Cephalochordata	Branchiostoma lanceolatum	Present	CAH1247366.1
		Cyclostomata	Petromyzon marinus	Not Detected		GCA_010993605.1
			Myxine glutinosa	Not Detected		GCA_040869285.1
		Chondrichthyes	Amblyraja radiata	Not Detected		GCA_010909765.2
			Carcharodon carcharias	Not Detected		GCA_017639515.1
			Scyliorhinus canicula	Not Detected		GCA_902713615.1
			Stegostoma tigrinum	Not Detected		GCA_030684315.1
			Callorhinchus milii	Not Detected		GCA_018977255.1
			Hydrolagus colliei	Not Detected		GCA_035084275.1
		Actinopterygii	Polyodon spathula	Not Detected		GCA_017654505.1
			Amia calva	Not Detected		GCA_036373705.1
			Oryzias latipes	Not Detected		GCA_002234675.1
			Carassius gibelio	Not Detected		GCA_023724105.1
			Gadus macrocephalus	Not Detected		GCA_031168955.1
			Polypterus senegalus	Not Detected		GCA_037176945.1
			Danio rerio	Not Detected		GCA_000002035.4
		Sarcopterygii	Latimeria chalumnae	Not Detected		GCA_019279795.1
			Protopterus annectens	Not Detected		GCA_019279795.1
			Xenopus tropicalis	Not Detected		GCA_000004195.4
			Caiman crocodilus	Not Detected		GCA_030014935.1
			Mus musculus	Not Detected		GCA_000001635.9
			Homo sapiens	Not Detected		GCA_000001405.29
	Choanoflagellata		Salpingoeca rosetta	Present	XP_004996711.1
	Ministeria		Ministeria vibrans ATCC 50519	Present		SRX096925, SRX096927 (RNA)
	Capsaspora		Capsaspora owczarzaki ATCC 30864	Present	XP_004349932.1
	Pigoraptor		Pigoraptor chileana	Present		ERX9313548-9 (DNA)
	Tunicaraptor		Tunicaraptor unikontum	Present		SRX8533509-12 - RNA
	Corrallochytrium		Corallochytrium limacisporum	Not Detected		GCA_002811645.1
	Syssomonas		Syssomonas multiformis	Present			Colp-12_culture_predicted_peptides
	Ichthyospora	Ichthyophonida	Amoebidium parasiticum JAP-7-2	Present		SRX179384 – RNA; SRX099079-80, SRX099083 – DNA
		Dermocystida	Sphaerothecum destruens	Present		SRX737879
		unclassified Ichthyospora	Chromosphaera perkinsii	Present		SRX2508208 - RNA; SRX2510791, SRX2510795 - DNA
	Rotosphaerida	Fonticulaceae	Fonticula alba strain ATCC 38817	Not Detected		GCA_000388065.2
		Parvularia	Parvularia atlantis	Not Detected		GCA_943704415.1
		unclassified Fonticulida	Fonticula-like sp. SCN 57-25	Not Detected		GCA_001724245.1
		Rotosphaerida incertae sedis	Lithocolla globosa	Present		SRX5333550	intronless
		Rotosphaerida incertae sedis	Pompholyxophrys punicea	Present		SRX5323720-1 (DNA), SRX5327340-1 (RNA)	intronless
	Ophistosporidia	Paramicrosporidium	Paramicrosporidium saccamoebae	Not Detected		GCA_002794465.1
		Rozella	Rozella allomycis strain CSF55	Not Detected		GCA_000442015.1
	Aphelidiomycota	Amoeboaphelidium	Amoeboaphelidium occidentale	Not Detected		GCA_023515795.1
			Amoeboaphelidium protococcarum strain FD95	Not Detected		GCA_023515745.1
		Aphelidiaceae	Aphelidium insulamus	Not Detected		GCA_036784855.1
	Chytridomycota	Caulochytriales	Caulochytrium protostelioides	Not Detected		GCA_003615045.1
		Chytridiales	Chytridium lagenaria strain Arg66	Not Detected		GCA_025449115.1
			Dinochytrium kinnereticum strain KLL_TL_06062013	Not Detected		GCA_027604005.1
			Irineochytrium annulatum	Not Detected		GCA_027600665.1
			Phlyctochytrium arcticum	Not Detected		GCA_025602905.1
			Zopfochytrium polystomum	Not Detected		GCA_025765615.1
			Chytriomyces hyalinus	Not Detected		GCA_027604105.1
			Entophlyctis luteolus	Not Detected		GCA_027604725.1
			Obelidium mucronatum	Not Detected		GCA_025765595.1
			Physocladia obscura	Not Detected		GCA_027596945.1
			Podochytrium sp. JEL0797	Not Detected		GCA_027596195.1
			Rhizoclosmatium globosum	Not Detected		GCA_002104985.1
			Chytridiales sp. JEL 0842	Not Detected		GCA_027604305.1
		Cladochytriales	Cladochytrium replicatum	Not Detected		GCA_025526935.1
			Nowakowskiella sp. JEL0407	Not Detected		GCA_027600645.1
		Lobulomycetales	Clydaea vesicula	Not Detected		GCA_027604065.1
			Lobulomyces angularis	Not Detected		GCA_027604685.1
			Lobulomycetales sp.	Not Detected		GCA_046254935.1
		Polychytriales	Polychytrium aggregatum	Not Detected		GCA_025602895.1
		Rhizophlyctidales	Borealophlyctis nickersoniae strain WJD170	Not Detected		GCA_027604605.1
			Rhizophlyctis rosea	Not Detected		GCA_027596075.1
		Rhizophydiales	Globomyces pollinis-pini	Not Detected		GCA_025399215.1
			Gorgonomyces haynaldii	Not Detected		GCA_025526955.1
			Kappamyces sp. JEL0829	Not Detected		GCA_027604465.1
			Batrachochytrium dendrobatidis strain JAM81	Not Detected		GCA_000203795.2
			Batrachochytrium dendrobatidis strain CLFT044	Not Detected		GCA_036783925.1
			Batrachochytrium salamandrivorans strain AMFP19/1	Not Detected		GCA_044508915.1
			Batrachochytrium salamandrivorans strain AMFP18/2	Not Detected		GCA_020617735.1
			Batrachochytrium salamandrivorans strain AMFP15/1	Not Detected		GCA_020617715.1
			Batrachochytrium salamandrivorans strain AMFP15/2	Not Detected		GCA_020617195.1
			Batrachochytrium salamandrivorans strain AMFP15/3	Not Detected		GCA_020617725.1
			Batrachochytrium salamandrivorans strain AMFP13	Not Detected		GCA_002006685.2
			Batrachochytrium salamandrivorans strain AMFP13/1	Not Detected		GCA_021556675.1
			Batrachochytrium salamandrivorans strain AMFP14/2	Present		GCA_021556665.1	intronless
		Spizellomycetales	Fimicolochytrium jonesii	Not Detected		GCA_025526975.1
			Thoreauomyces humboldtii	Not Detected		GCA_027596035.1
			Gaertneriomyces semiglobifer	Not Detected		GCA_025558075.1
			Spizellomyces punctatus DAOM BR117	Not Detected		GCA_000182565.2
		Synchytriales	Synchytrium microbalum	Not Detected		GCA_006535985.1
	Blastocladiomycota	Blastocladiomycetes	Blastocladiella emersonii strain ATCC 22665	Not Detected		GCA_025594325.1
			Allomyces macrogynus strain ATCC 38327	Not Detected		GCA_000151295.1
			Blastocladiella britannica	Not Detected		GCA_025349905.2
			Catenaria anguillulae strain PL171	Not Detected		GCA_002102555.1
			Coelomomyces lativittatus strain CIRM-AVA-1-Meiospore	Not Detected		GCA_026937265.1
		Physodermatomycetes	Paraphysoderma sedebokerense strain JEL821	Not Detected		GCA_025602915.1
	Basidiobolomycota	Basidiobolales	Basidiobolus ranarum strain AG-B5	Not Detected		GCA_040143965.1
			Basidiobolus meristosporus strain CBS 931.73	Not Detected		GCA_002104905.1
			Basidiobolus heterosporus strain B8920	Not Detected		GCA_000697455.1
	Zoopagomycota	Zoopagomycotina	Syncephalis plumigaleata strain NRRL S24	Not Detected		GCA_025201365.1
			Syncephalis fuscata strain S228	Not Detected		GCA_025786725.1
			Thamnocephalis sphaerospora strain RSA 1356	Not Detected		GCA_003614735.1
			Piptocephalis cylindrospora strain RSA 2659	Not Detected		GCA_003614145.1
			Piptocephalis tieghemiana strain RSA 1565	Not Detected		GCA_025603285.1
	Mucoromycota	Glomeromycotina	Geosiphon pyriformis	Not Detected		GCA_016748015.1
			Diversispora epigaea	Not Detected		GCA_003547095.1
			Rhizophagus irregularis isolate DAOM-197198	Not Detected		GCA_026210795.1
			Glomus cerebriforme strain DAOM 227022	Not Detected		GCA_003550305.1
		Mortierellomycotina	Lobosporangium transversale strain NRRL 3116	Not Detected		GCA_002105155.1
			Gamsiella multidivaricata strain RSA 2152	Not Detected		GCA_025024155.1
			Dissophora ornata strain CBS 347.77	Not Detected		GCA_025201705.1
			Podila verticillata strain NRRL 6337	Not Detected		GCA_000739165.1
			Linnemannia elongata strain NVP64	Not Detected		GCA_036320915.1
		Mucoromycotina	Bifiguratus adelaidae strain AZ0501	Not Detected		GCA_002261195.1
			Jimgerdemannia lactiflua strain OSC162217	Not Detected		GCA_003951145.1
			Lichtheimia ramosa strain KPH11	Not Detected		GCA_008728235.1
			Gilbertella persicaria strain CBS 190.32	Not Detected		GCA_025201335.1
			Halteromyces radiatus strain CBS 162.75	Not Detected		GCA_025201355.1
			Umbelopsis isabellina strain WA0000067209	Not Detected		GCA_016758905.1
			Umbelopsis ramanniana strain AG	Not Detected		GCA_025399195.1
	Ascomycota	Saccharomyceta	Remersonia thermophila strain ATCC 22073	Not Detected		GCA_042764415.1
			Fusarium oxysporum strain Fo47	Not Detected		GCA_013085055.1
			Aspergillus flavus strain NRRL 3357	Not Detected		GCA_009017415.1
			Trichoderma asperellum strain FT101	Not Detected		GCA_020647865.1
			Penicillium digitatum strain PdW03	Not Detected		GCA_016767815.1
			Fusarium avenaceum strain WV21P1A	Not Detected		GCA_025948275.1
			Cercospora beticola	Not Detected		GCA_033473495.1
			Sordaria macrospora	Not Detected		GCA_033870435.1
			Neofusicoccum parvum strain DUCC19944	Not Detected		GCA_020912385.1
			Didymella pinodella strain HNA18	Not Detected		GCA_039634465.1
			Colletotrichum destructivum strain CBS 520.97	Not Detected		GCA_034447905.1
			Colletotrichum lupini strain IMI 504893	Not Detected		GCA_023278565.1
			Alternaria dauci strain A2016	Not Detected		GCA_042100115.1
			Thermothielavioides terrestris strain NRRL 8126	Not Detected		GCA_000226115.1
			Talaromyces rugulosus	Not Detected		GCA_013368755.1
			Candidozyma auris	Not Detected		GCA_003013715.2
			Saccharomyces kudriavzevii strain IFO 1802	Not Detected		GCA_947243775.1
			Brettanomyces nanus	Not Detected		GCA_011074865.2
			Saccharomyces cerevisiae strain S288C	Not Detected		GCA_000146045.2
			Eremothecium gossypii strain ATCC 10895	Not Detected		GCA_000091025.4
			Pichia membranifaciens strain NRRL Y-2026	Not Detected		GCA_001661235.1
		Taphrinomycotina	Neolecta irregularis strain DAH-3	Not Detected		GCA_001929475.1
			Pneumocystis jirovecii strain RU7	Not Detected		GCA_001477535.1
			Schizosaccharomyces osmophilus strain CBS 15793	Not Detected		GCA_027921745.1
			Schizosaccharomyces octosporus strain yFS286	Not Detected		GCA_000150505.2
			Schizosaccharomyces pombe strain FLO-DUT	Not Detected		GCA_023078545.1
			Taphrina confusa strain CBS 375.39	Not Detected		GCA_005281535.1
			Protomyces macrosporus strain NRRL Y-12879	Not Detected		GCA_003717175.1
			Saitoella complicata strain NRRL Y-17804	Not Detected		GCA_001661265.1
			Novakomyces olei strain NCAIM Y.02187	Not Detected		GCA_016906335.1
	Basidiomycota	Agaricomycotina	Rhizoctonia solani strain AG-1 IA	Not Detected		GCA_016906535.1
			Phellinus noxius strain FFPRI411160	Not Detected		GCA_002287475.2
			Pleurotus cornucopiae strain CCMSSC00406	Not Detected		GCA_019677325.2
			Somion occarium	Not Detected		GCA_964035595.1
			Marasmius oreades isolate 03SP1	Not Detected		GCA_018924745.1
			Psilocybe cubensis strain MGC-MH-2018	Not Detected		GCA_017499595.2
			Tricholoma cingulatum	Not Detected		GCA_964197685.1
			Ramariopsis corniculata	Not Detected		GCA_964341195.1
			Calocera viscosa strain TUFC12733	Not Detected		GCA_001630345.1
			Kwoniella botswanensis strain CBS 12716	Not Detected		GCA_036426115.1
			Cryptococcus depauperatus strain CBS 7841	Not Detected		GCA_001720195.2
			Tremella fuciformis cultivar Tr01	Not Detected		GCA_032768795.1
			Vanrija pseudolonga isolate DUCC4014	Not Detected		GCA_020906515.1
			Filobasidium floriforme strain CBS 6241	Not Detected		GCA_021052385.1
		Pucciniomycotina	Puccinia triticina strain Pt15	Not Detected		GCA_026914185.1
			Atractiella rhizophila strain PMI 95	Not Detected		GCA_021432655.1
			Pseudohyphozyma bogoriensis strain ATCC 18809	Not Detected		GCA_024364755.1
			Rhodotorula toruloides strain NP11	Not Detected		GCA_000320785.2
			Melampsora larici-populina strain 98AG31	Not Detected		GCA_000204055.1
			Mixia osmundae strain IAM 14324	Not Detected		GCA_000708205.1
			Glaciozyma antarctica strain PI12	Not Detected		GCA_002917775.1
			Cystobasidium minutum strain MCA 4210	Not Detected		GCA_039999085.1
		Ustilaginomycotina	Ceraceosorus guamensis strain MCA 4658	Not Detected		GCA_003144195.1
			Tilletiopsis washingtonensis strain MCA 4186	Not Detected		GCA_003144115.1
			Exobasidium cylindrosporum strain YG638	Not Detected		GCA_023273805.1
			Salmacisia buchloeana strain OK1	Not Detected		GCA_029952725.1
			Malassezia nana strain CBS 9557	Not Detected		GCA_029542845.1
			Peribolospora baueri strain DAOMC 252473	Not Detected		GCA_029717555.1
			Fereydounia khargensis strain PL1	Not Detected		GCA_026413255.1
			Sporisorium scitamineum strain SSC39B	Not Detected		GCA_001010845.1
			Mycosarcoma maydis strain 521	Not Detected		GCA_000328475.2
			Kalmanozyma brasiliensis strain GHG001	Not Detected		GCA_000497045.1
		Wallemiomycotina	Basidioascus undulatus strain DAOM 241956	Not Detected		GCA_000826855.1
			Wallemia mellicola strain CBS 633.66	Not Detected		GCA_000263375.1
			Wallemia hederae strain EXF-5753	Not Detected		GCA_004918325.1
			Wallemia ichthyophaga strain EXF-8623	Not Detected		GCA_004917865.1
	Apusozoa		Podomonas magna	Present		SRX18523743
			Podomonas capensis	Present		SRX18523744
			Apusomonas australiensis	Present		SRX18523746
			Apusomonas proboscidea	Present		SRX18523747
			Karpovia croatica	Present		SRX18523748
	Breviatea	Lenisia	Lenisia limosa isolate EH-2015	Not Detected		GCA_001655205.1, SRX1024688/GCA_001655205.1 – genome, SRX1024688, SRX1024695 – RNA
			Pygsuia biforma	Not Detected		SRX246005 - RNA
	Amoebozoa	Entamoebidae		Not Detected
		Cutosea	Idionectes vortex	Present		SRX5656095-6 – RNA
			Squamamoeba japonica CCAP 1593/1			SRX2691214 – RNA (partial)
		Mastigamoebida	Mastigamoeba balamuthi	Present		GCA_902651635.1 – DNA; SRX10666750 – RNA
			Mastigamoeba balamuthi ATCC 30984	Present		GCA_000765095.1
		Mastigella	Mastigella eilhardi ATCC 50342	Present		SRX2691236
		Rhizomastix	Rhizomastix vacuolata	Present		SRX19511706-8 – RNA
		Pelomyxidae	Pelomyxa schiedti	Present	KAH3745137.1	guided by SRX2691227 - RNA
		Dictyostelia	Acytostelium subglobosum LB1	Not Detected		GCF_000787575.1
			Acytostelium leptosomum	Not Detected		GCA_900092245.1
			Heterostelium album PN500	Not Detected		GCF_000004825.1
			Heterostelium multicystogenum	Not Detected		GCA_003667245.1
			Rostrostelium ellipticum	Not Detected		GCA_900092235.1
			Cavenderia fasciculata	Not Detected		GCF_000203815.1
			Cavenderia deminutiva	Not Detected		GCA_900092275.1
			Coremiostelium polycephalum	Not Detected		GCA_900092265.1
			Dictyostelium brefeldianum	Not Detected		GCA_013375695.1
			Dictyostelium capitatum	Not Detected		GCA_015252635.1
			Dictyostelium citrinum	Not Detected		GCA_000286055.1
			Dictyostelium discoideum AX4	Not Detected		GCF_000004695.1
			Dictyostelium firmibasis	Not Detected		GCA_036169595.1, GCA_000277485.1
			Dictyostelium gargantuum	Not Detected		GCA_015252675.1
			Dictyostelium intermedium	Not Detected		GCA_000277465.1
			Dictyostelium purpureum	Not Detected		GCA_003640415.1, GCF_000190715.1
			Dictyostelium rosarium	Not Detected		GCA_013375675.1
			Polysphondylium violaceum	Not Detected		GCA_000277445.1
			Synstelium polycarpum	Not Detected		GCA_900092255.1
		Myxogastria	Physarum polycephalum LU352 (strain)	Present		GCA_000413255.3 – DNA; DRX042545, DRX285564-9 – RNA
		Protosporangiida	Ceratiomyxa fruticulosa Pit14	Present		SRX2691257 – RNA (partial)
		Variosea	Planoprotostelium fungivorum	Present	PRP81086.1
			Filamoeba nolandi NC-AS-23-1	Present		SRX551180 – RNA
			Flamella aegyptia	Present		SRX2691241, SRX4042490 – RNA
			Nematostelium gracile CY15-Wall	Present		SRX2691233 – RNA
			Phalansterium solitarium	Present		SRX2691226 – RNA
			Kanabo kenzan	Present		SRX22058720-1 – RNA
			Microglomus paxillus	Present		SRX19235313-8 – RNA
		Tubulinea	Amphizonella sp. DLa-2019b	Present		SRX5254806
			Spumochlamys bryora	Present		SRX22296404
			Micriamoeba sp. ATCC-PRA-134	Present		SRX2691234
			Vermamoeba vermiformis	Present		GCA_020696425.1 (WGS JAGUQM000000000) SRX10549632-3, also SRX2691208
			Diplochlamys sp. Union 15-3	Present		SRX2691247
			Echinamoeba exundans	Present		tBLASTn of SRX2691246
			Difflugia bryophila Tom15	Present		SRX2691248 – RNA (partial)
			Lesquereusia spiralis	Present		SRX8506222, SRX8506224-5 – RNA (partial)
			Netzelia tuberspinifera	Present		SRX9982580-8 – RNA
			Ptolemba bulliensis	Present		SRX22296403 – RNA
			Copromyxa protea ATCC-PRA324	Present		SRX2691253 – RNA
			Rhizamoeba saxonica ATCC 50812	Present		SRX2691222 – RNA
		Discosea	Trichosphaerium sp. ATCC 40318	Present		GCA_038496445.1 – DNA; SRX551179 – RNA
			Paramoeba pemaquidensis CCAP 1560/4	Present		GCA_002151225.1 – DNA
			Vannella sp. concoct_77 or concoct_233 (isolate)	Present		GCA_023345925.1 – DNA
			Cochliopodium minus ATCC 30935 (isolate)	Present		GCA_024220525.1 – DNA; SRX3022125, SRX3022128 – RNA
			Gocevia fonbrunei ATCC 50196	Present		SRX2691240 – RNA
			Acanthamoeba castellanii str. Neff	Present	XP_004344105.1
			Balamuthia mandrillaris strain CDC-V039	Present		GCA_001185145.1 – DNA
			Balamuthia mandrillaris strain ITSON01	Present		GCA_031835245.2 – DNA; SRX20596420-2, SRX27353700-27 – RNA
			Paradermamoeba levis CCAP 1555/1	Present		SRX2691229 - RNA
			Thecamoeba sp. SK13-4B	Present		SRX2691211 – RNA
			Stygamoeba regulata BSH-02190019	Present		SRX551301
			Vermistella antarctica	Present		SRX1665303
		Amoebozoa incertae sedis	Stereomyxa ramosa Chinc5	Present		SRX551347 – RNA
			Unda schaefferi	Present		SRX1665304 – RNA
	Ancyromonadida		Nutomonas longa CCAP 1958/5	Present		SRX736986
			Fabomonas tropica SRT902	Present		SRX19309166
	CRuMs	Collodictyonidae		Not Detected
		Rigifilida		Not Detected
		Mantomonas	Mantamonas sphyraenae SRT306	Present
EXCAVATA	Discoba	Diplonemidae	Diplonema papillatum	Present	KAJ9464523.1
			Diplonema japonicum	Present	OZ025700.1	GCA_964019335.1
			Flectonema sp. DT1601	Present	OZ025808.1
			Lacrimia lanifica	Present		SRX5434883, DRX484224-6 – DNA
			Rhynchopus euleeides	Present	OZ025808.1	GCA_963210315.1
			Rhynchopus humris	Present	OZ025808.1	GCA_964374155.1, GCA_964374165.1
			Rhynchopus sp. YZ270_cl-10	Present	OZ037928.1	GCA_964035575.1
			Sulcionema specki	Present		SRX5434879, DRX484227-9 – DNA; SRX5472375, SRX6100715 - RNA
		Eupelagonemidae	Eupelagonemid cell E8	Present		SRX22565827 – scRNA
			Eupelagonemid cell E7 & E8	Present		SRX22565826 - scRNA
		Hemistasiidae	Artemidia motanka	Present		SRX5434882 – DNA; SRX5472370 – RNA
			Namystynia karyoxenos	Present		SRX5434880 – DNA; SRX5472374 – RNA
		Kinetoplastea	Azumiobodo hoyamushi	Present		SRX7266489 – RNA (partial)
			Bodo saltans	Present	CUE71951.1		intronless
			Cruzella marina	Present		ERX11399974-6, ERX11418673-4, ERX13766386 – DNA; ERX13040644 – RNA
		Symbiontida	Symbiontida sp. KSa7	Present		SRX8099947
		Tsukubamonadida	Tsukubamonas globosa	Present		SRX19309165, DRX012610 – RNA
		Heterolobosea	Creneis sp.	Not Detected		DRX638345, SRX27247318-9 – RNA
			Pharyngomonas kirbyi	Not Detected		SRX2186373 – DNA, SRX1422926-7 – RNA
			Pocheina flagellata	Not Detected		SRX26940324 – RNA
			Acrasis kona ATCC MYA-3509 (strain)	Not Detected		GCA_026419775.2 – DNA
			Allovahlkampfia sp. isolate OSA	Not Detected		SRX27247324 - RNA
			Percolomonas cosmopolitus	Not Detected		SRX551149, SRX551163 – RNA
			Harpagon schusteri	Not Detected		SRX27247317 – RNA
			Pseudoharpagon tertius	Not Detected		DRX512087 – RNA
			Heteramoeba clara	Not Detected		SRX27247321 – RNA
			Naegleria gruberi NEG-M (strain)	Not Detected		GCA_000004985.1 – DNA
			Willaertia magna	Not Detected		GCA_041937235.1, GCA_045837595.1, GCA_902984215.1, GCA_022496025.1, GCA_022496075.1, GCA_022496095.1 – DNA
			Neovahlkampfia damariscottae	Not Detected			WGS (taxid:166956) tBLASTn
			Dactylomonas venusta strain CVI	Not Detected		SRX27247320
		Jakobida	Agogonia voluta	Not Detected		SRX16218421 – DNA; SRX16175842 – RNA
			Andalucia godoyi strain And28	Not Detected		GCA_009859145.1 – DNA
			Stygiella incarcerata	Not Detected		SRX1305531 – RNA
			Reclinomonas americana ATCC 50394	Not Detected		GCA_048213135.1, SRX6312121-9 – DNA
			Ophirina chinija	Not Detected		SRX16175678 – DNA; SRX16175625 – RNA
	Metamonadida	Anaeramoeba		Not Detected
		Parabasalia		Not Detected
		Fornicata		Not Detected
		Trimastigidae		Not Detected
		Oxymonadida		Not Detected
		Paratrimastigidae	Paratrimastix pyriformis	Present	KAJ4460207.1
	Malawimonads	Gefionella	Gefionella okellyi (strain 249)	Not Detected		SRX3152400 (RNA)
		Malawimonas	Malawimonas californiana	Not Detected		SRX8382051-60 (DNA)
			Malawimonas jakobiformis	Not Detected		BLAST (Malawimonas jakobiformis RefSeq Genomic)

## Sheet: Bacteria
Bacterial Class II PRPS sequences
Group	Subgroup	Species	Class II PRPS protein accession number
Bacillati	Vulcanimicrobiota	Candidatus Baltobacteraceae bacterium	HTK59965.1
Pseudomonadati	FCB group	Ignavibacteriota bacterium	MBK7258538.1
Pseudomonadati	Myxococcota	Deltaproteobacteria bacterium	MCB2166509.1
Pseudomonadati	Thermodesulfobacteriota	Desulfobacterales bacterium	MDJ0808716.1
Pseudomonadati	Thermodesulfobacteriota	Desulfosarcinaceae bacterium	MDJ0783614.1
Pseudomonadati	Thermodesulfobacteriota	Desulfococcaceae bacterium	MFP4030357.1
Pseudomonadati	Thermodesulfobacteriota	Desulfonema ishimotonii	WP_124329538.1
Pseudomonadati	Thermodesulfobacteriota	Desulfonema limicola	WP_207690239.1
Pseudomonadati	Thermodesulfobacteriota	Desulfobacteraceae bacterium	MBC2737795.1
Pseudomonadati	Thermodesulfobacteriota	Oceanidesulfovibrio marinus	WP_144306261.1
Pseudomonadati	Thermodesulfobacteriota	Desulfovibrionales bacterium	MFP4072022.1
Pseudomonadati	Thermodesulfobacteriota	Desulfonatronovibrio hydrogenovorans	WP_150112214.1
Pseudomonadati	Thermodesulfobacteriota	Desulfonatronum thiodismutans	WP_031385756.1
Pseudomonadati	Thermodesulfobacteriota	Desulfonatronospira sp.	WP_291318642.1
Pseudomonadati	Thermodesulfobacteriota	Desulfonatronospira sp.	WP_291323499.1
Pseudomonadati	Thermodesulfobacteriota	Desulfonatronospira sp.	WP_008870997.1
Pseudomonadati	Thermodesulfobacteriota	Desulfonatronum lacustre	WP_028572083.1
Pseudomonadati	Thermodesulfobacteriota	Desulfonatronovibrio magnus	WP_045210818.1
Pseudomonadati	Thermodesulfobacteriota	Desulfonatronum sp.	HDQ40261.1
Pseudomonadati	Thermodesulfobacteriota	Desulfonatronum sp. SC1	WP_107738161.1
Pseudomonadati	Thermodesulfobacteriota	Desulfonatronovibrio sp.	MFO7727373.1
Pseudomonadati	Thermodesulfobacteriota	Desulfonatronovibrio sp.	MFP4107477.1
Pseudomonadati	Thermodesulfobacteriota	Desulfonatronovibrio sp.	MFN2343197.1
Pseudomonadati	Thermodesulfobacteriota	Desulfonatronovibrio sp.	MFP4083920.1
Pseudomonadati	Thermodesulfobacteriota	Desulfovibrionales bacterium	MCA1743427.1
Pseudomonadati	Thermodesulfobacteriota	Desulfovibrionales bacterium	TVR00148.1
Pseudomonadati	Thermodesulfobacteriota	Desulfonatronum thiosulfatophilum	WP_161946324.1
Pseudomonadati	Thermodesulfobacteriota	Desulfonatronum thioautotrophicum	WP_045222254.1
Bacteria incertae sedis	Bacteria candidate phyla	Candidatus Altimarinota bacterium	NVP17833.1
Bacteria incertae sedis	Bacteria candidate phyla	Candidatus Altimarinota bacterium	MDD2908011.1
Bacteria incertae sedis	Bacteria candidate phyla	Candidatus Altimarinota bacterium	MDD3793512.1
Bacteria incertae sedis	Bacteria candidate phyla	Candidatus Altimarinota bacterium	MDP2091335.1
Bacteria incertae sedis	Bacteria candidate phyla	Candidatus Altimarinota bacterium	MBX9809965.1
Bacteria incertae sedis	Bacteria candidate phyla	Candidatus Altimarinota bacterium	MDD2870411.1
Bacteria incertae sedis	Bacteria candidate phyla	Candidatus Altimarinota bacterium	MDD3144813.1
Bacteria incertae sedis	Bacteria candidate phyla	Candidatus Altimarinota bacterium	MDD3720392.1
Bacteria incertae sedis	Bacteria candidate phyla	Candidatus Altimarinota bacterium	MCK9272453.1
Bacteria incertae sedis	Bacteria candidate phyla	Candidatus Altimarinota bacterium	MBP7823356.1
Bacteria incertae sedis	Bacteria candidate phyla	Candidatus Altimarinota bacterium	GAB0174468.1
Bacteria incertae sedis	Bacteria candidate phyla	Candidatus Altimarinota bacterium	MDD3302853.1
Bacteria incertae sedis	Bacteria candidate phyla	Candidatus Altimarinota bacterium	MDD2693474.1
Bacteria incertae sedis	Bacteria candidate phyla	Candidatus Altimarinota bacterium	NRH20694.1
Bacteria incertae sedis	Bacteria candidate phyla	Candidatus Altimarinota bacterium	MDD5770151.1
Bacteria incertae sedis	Bacteria candidate phyla	Candidatus Altimarinota bacterium	MDC0506047.1
Bacteria incertae sedis	Bacteria candidate phyla	Candidatus Altimarinota bacterium	MBP9811980.1
Bacteria incertae sedis	Bacteria candidate phyla	Candidatus Altimarinota bacterium	MBP6981623.1
Bacteria incertae sedis	Bacteria candidate phyla	Candidatus Altimarinota bacterium	MDD2693859.1
Bacteria incertae sedis	Bacteria candidate phyla	Candidatus Binatia bacterium	HTM68221.1
Bacteria incertae sedis	Bacteria candidate phyla	Candidatus Buchananbacteria bacterium	MFA6526544.1
Bacteria incertae sedis	Bacteria candidate phyla	Candidatus Buchananbacteria bacterium	MFA6594198.1
Bacteria incertae sedis	Bacteria candidate phyla	Candidatus Doudnabacteria bacterium	MBX4205045.1
Bacteria incertae sedis	Bacteria candidate phyla	Candidatus Eisenbacteria bacterium	HTK04450.1
Bacteria incertae sedis	Bacteria candidate phyla	Candidatus Eisenbacteria bacterium	MEY4070954.1
Bacteria incertae sedis	Bacteria candidate phyla	Candidatus Falkowbacteria bacterium RIFOXYB2_FULL_34_18	OGF26016.1
Bacteria incertae sedis	Bacteria candidate phyla	Candidatus Falkowbacteria bacterium	MEI6835452.1
Bacteria incertae sedis	Bacteria candidate phyla	Candidatus Falkowbacteria bacterium	MFH0892409.1
Bacteria incertae sedis	Bacteria candidate phyla	Candidatus Giovannonibacteria bacterium GW2011_GWA2_44_13b	KKT41928.1
Bacteria incertae sedis	Bacteria candidate phyla	Candidatus Giovannonibacteria bacterium RIFCSPLOWO2_01_FULL_44_16	OGF81497.1
Bacteria incertae sedis	Bacteria candidate phyla	Candidatus Giovannonibacteria bacterium RIFCSPLOWO2_01_FULL_44_32	OGF96602.1
Bacteria incertae sedis	Bacteria candidate phyla	Candidatus Komeilibacteria bacterium RIFCSPLOWO2_01_FULL_53_11	OGY90728.1
Bacteria incertae sedis	Bacteria candidate phyla	Candidatus Moranbacteria bacterium GW2011_GWE1_35_17	KKP69018.1
Bacteria incertae sedis	Bacteria candidate phyla	Candidatus Moranbacteria bacterium GW2011_GWF1_35_5	KKP84125.1
Bacteria incertae sedis	Bacteria candidate phyla	Candidatus Moraniibacteriota bacterium	MDH4330242.1
Bacteria incertae sedis	Bacteria candidate phyla	Candidatus Parcubacteria bacterium	MBT4849936.1
Bacteria incertae sedis	Bacteria candidate phyla	Candidatus Parcubacteria bacterium	MBT6690890.1
Bacteria incertae sedis	Bacteria candidate phyla	Candidatus Parcubacteria bacterium	MCX6744602.1
Bacteria incertae sedis	Bacteria candidate phyla	Candidatus Parcubacteria bacterium	MEY4744644.1
Bacteria incertae sedis	Bacteria candidate phyla	Parcubacteria group bacterium	MFA5962061.1
Bacteria incertae sedis	Bacteria candidate phyla	Parcubacteria group bacterium GW2011_GWA2_44_13	KKT41119.1
Bacteria incertae sedis	Bacteria candidate phyla	Patescibacteria group bacterium	MFC1598622.1
Bacteria incertae sedis	Bacteria candidate phyla	Patescibacteria group bacterium	MEK7583975.1
Bacteria incertae sedis	Bacteria candidate phyla	Patescibacteria group bacterium	MFA5947244.1
Bacteria incertae sedis	Bacteria candidate phyla	Patescibacteria group bacterium	MFA5020531.1
Bacteria incertae sedis	Bacteria candidate phyla	Patescibacteria group bacterium	MBP7134167.1
Bacteria incertae sedis	Bacteria candidate phyla	Patescibacteria group bacterium	MBU0625715.1
Bacteria incertae sedis	Bacteria candidate phyla	Patescibacteria group bacterium	MFA5124692.1
Bacteria incertae sedis	Bacteria candidate phyla	Patescibacteria group bacterium	MBU1915949.1
Bacteria incertae sedis	Bacteria candidate phyla	Patescibacteria group bacterium	MFA6227786.1
Bacteria incertae sedis	Bacteria candidate phyla	Patescibacteria group bacterium	HJV32858.1
Bacteria incertae sedis	Bacteria candidate phyla	Patescibacteria group bacterium	MEK7546486.1
Bacteria incertae sedis	Bacteria candidate phyla	Patescibacteria group bacterium	MBP9864047.1
Bacteria incertae sedis	Bacteria candidate phyla	Patescibacteria group bacterium	MFB0965034.1
Bacteria incertae sedis	Bacteria candidate phyla	Candidatus Sungiibacteriota bacterium	MBI2056218.1
Bacteria incertae sedis	Bacteria candidate phyla	Candidatus Sungiibacteriota bacterium	MBI3420955.1
Bacteria incertae sedis	Bacteria candidate phyla	Candidatus Uhrbacteria bacterium GW2011_GWC2_41_11	KKR86324.1
Bacteria incertae sedis	Bacteria candidate phyla	Candidatus Uhrbacteria bacterium	MBI2551362.1
Bacteria incertae sedis	Bacteria candidate phyla	Candidatus Uhrbacteria bacterium	MBM3205035.1
Bacteria incertae sedis	Bacteria candidate phyla	Candidatus Uhrbacteria bacterium	MCC7522433.1
Bacteria incertae sedis	Bacteria candidate phyla	Candidatus Uhrbacteria bacterium	MEI6511263.1
Bacteria incertae sedis	Bacteria candidate phyla	Candidatus Uhrbacteria bacterium	MCR4312281.1
