# Supplementary material for: The role of gene duplication and paralog specialisation in the evolution of the mammalian PRPS complex
Source: Nat Commun. 2025 Jul 8;16:6076. doi: 10.1038/s41467-025-61216-z (PMC12238573; doi:10.1038/s41467-025-61216-z)
Supplement: Supplementary file 12 — Source data File [file 41467_2025_61216_MOESM12_ESM.xlsx]

## Sheet: Fig.3c
Fig.3c. Western blot data of size exclusion chromatography (SEC) fractions collected from NIH3T3 native whole cell lysates
Both the chemiluminescence (top row) and the colorimetric merged with chemiluminescence (bottom row) images of the western blot are presented below.
Ladder markers (PageRuler Plus Prestained Protein Ladder) on the leftmost side of each blot are indicated with respective molecular weight markers.
Antibody used for probing each blot is indicated on the bottom.
Dotted rectangals represent the cropped images presented on the manuscript.

## Sheet: Fig.3d
Fig.3d Western blot data of SEC fractions collected from native tissue lysates of liver
Both the chemiluminescence (top row) and the colorimetric merged with chemiluminescence (bottom row) images of the western blot are presented below.
Ladder markers (PageRuler Plus Prestained Protein Ladder) on the leftmost side of each blot are indicated with respective molecular weight markers.
Antibody used for probing each blot is indicated on the bottom.
Dotted rectangals represent the cropped images presented on the manuscript.

## Sheet: Fig.3e
Fig.3e Western blot data of SEC fractions collected from native tissue lysates of kidney
Both the chemiluminescence (top row) and the colorimetric merged with chemiluminescence (bottom row) images of the western blot are presented below.
Ladder markers (PageRuler Plus Prestained Protein Ladder) on the leftmost side of each blot are indicated with respective molecular weight markers.
Antibody used for probing each blot is indicated on the bottom.
Dotted rectangals represent the cropped images presented on the manuscript.

## Sheet: Fig.3f
Fig.3f Western blot data of SEC fractions collected from native tissue lysates of lung
Both the chemiluminescence (top row) and the colorimetric merged with chemiluminescence (bottom row) images of the western blot are presented below.
Ladder markers (PageRuler Plus Prestained Protein Ladder) on the leftmost side of each blot are indicated with respective molecular weight markers.
Antibody used for probing each blot is indicated on the bottom.
Dotted rectangals represent the cropped images presented on the manuscript.

## Sheet: Fig.4a
Fig.4a Western blot validating CRISPR-Cas9-generated isogenic knockout cell lines.
Both the chemiluminescence (top row) and the colorimetric merged with chemiluminescence (bottom row) images of the western blot are presented below.
Ladder markers (PageRuler Plus Prestained Protein Ladder) on the leftmost side of each blot are indicated with respective molecular weight markers.
Antibody used for probing each blot is indicated on the bottom.
Dotted rectangals represent the cropped images presented on the manuscript.

## Sheet: Fig.4b
Fig.4b Cell proliferation analysis for panel of NIH3T3 knockout cell lines shown in Fig.4(A)
Numbers represent raw cell counts performed manually using a hemocytomer
Zero hours represent the time of seeding
Time	3T3 Parental (n=3 technical replicates)			3T3 PRPS1 KO clone 1 (n=3 technical replicates)			3T3 PRPS2 KO clone 1 (n=3 technical replicates)			3T3 PRPSAP1 KO clone 1 (n=3 technical replicates)			3T3 PRPSAP2 KO clone 1 (n=3 technical replicates)			3T3 AP1/AP2 double KO clone 1 (n=3 technical replicates)			3T3 PRPS1/AP1 double KO clone 1 (n=3 technical replicates)			3T3 PRPS1/AP2 double KO clone 1 (n=3 technical replicates)			3T3 PRPS2/AP1 double KO clone 1 (n=3 technical replicates)			3T3 PRPS2/AP2 double KO clone 1 (n=3 technical replicates)			3T3 PRPS2/AP1/AP2 triple KO clone 1 (n=3 technical replicates)
0 hrs	350000	350000	350000	350000	350000	350000	350000	350000	350000	350000	350000	350000	350000	350000	350000	350000	350000	350000	350000	350000	350000	350000	350000	350000	350000	350000	350000	350000	350000	350000	350000	350000	350000
30 hours	1040000	900000	1050000	1109500	1046500	980000	1141000	945000	1022000	805000	787500	875000	1061250	982500	881250	707500	710000	675000	1023750	1012500	918750	825000	810000	832500	855000	828750	862500	552500	607500	550000	562500	527500	495000
45 hours	2796000	2712000	2844000	3170000	3050000	3030000	2480000	2590000	2900000	1880000	1950000	2020000	1500000	1642500	1642500	1365000	1350000	1275000	1680000	1760000	1830000	1850000	1840000	1890000	1920000	1620000	1820000	1092000	1157000	1033500	1124500	994500	1170000
60 hours	5083000	5100000	4675000	4575000	4650000	4200000	3735000	3855000	3960000	2805000	3075000	3060000	2619000	2686500	2295000	2587500	2375000	2625000	2241000	2632500	2686500	2983500	2700000	2700000	2983500	2835000	2430000	1722500	1631500	1579500	1240000	1304000	1280000
Graph was generated in Prism10

## Sheet: Fig.4c
Fig.4c Western blot validating HRAS(G12V)-overexpression in parental and P2/AP1/AP2 KO cell lines
Both the chemiluminescence (top row) and the colorimetric merged with chemiluminescence (bottom row) images of the western blot are presented below.
Ladder markers (Precision Plus Protein Standards) on the leftmost side of each blot are indicated with respective molecular weight markers.
Antibody used for probing each blot is indicated on the bottom.
Dotted rectangals represent the cropped images presented on the manuscript.

## Sheet: Fig. 4d-e
Fig.4d-e Images from soft agar colony formation assay performed in NIH3T3 parental (n=3), P2/AP1/AP2 KO 1 cells (n=3) and P2/AP1/AP2 KO 2 cells (n=3) expressing HRAS (G12V) and quantification of the colonies
Image#2 for HRAS (G12V) overexpressing 3T3 parental, 3T3 PRPS2/AP1/AP2 KO clone 1 and 3T3 PRPS2/AP1/AP2 KO clone 2 are shown as representative images on the manuscript
3T3 Parental overexpressing HRAS (G12V) (Image#1)			3T3 Parental overexpressing HRAS (G12V) (Image#2)			3T3 Parental overexpressing HRAS (G12V) (Image#3)			3T3 P2/AP1/AP2 KO 1 overexpressing HRAS (G12V) (Image#2)			3T3 P2/AP1/AP2 KO 1 overexpressing HRAS (G12V) (Image#2)			3T3 P2/AP1/AP2 KO 1 overexpressing HRAS (G12V) (Image#3)			3T3 P2/AP1/AP2 KO 2 overexpressing HRAS (G12V) (Image#1)			3T3 P2/AP1/AP2 KO 2 overexpressing HRAS (G12V) (Image#2)			3T3 P2/AP1/AP2 KO 2 overexpressing HRAS (G12V) (Image#3)
Quantification of the colonies from the images above is shown below:
3T3 Parental overexpressing HRAS (G12V) (Image#1)			3T3 Parental overexpressing HRAS (G12V) (Image#2)			3T3 Parental overexpressing HRAS (G12V ) (Image#3)			3T3 P2/AP1/AP2 KO 1 overexpresing HRAS (G12V) (Image#1)			3T3 P2/AP1/AP2 KO 1 overexpresing HRAS (G12V) (Image#2)			3T3 P2/AP1/AP2 KO 1 overexpresing HRAS (G12V) (Image#3)			3T3 P2/AP1/AP2 KO 2 overexpresing HRAS (G12V) (Image#1)			3T3 P2/AP1/AP2 KO 2 overexpresing HRAS (G12V) (Image#2)			3T3 P2/AP1/AP2 KO 2 overexpresing HRAS (G12V) (Image#3)			Image quantification was performed using the Trainable Weka Segmentation Plugin in FIJI. Colonies larger than 9000 µm² were classified as true positives, based on the area of colonies observed in non-transformed NIH3T3 cells.
Colony number	Colony Area(in μm2)		Colony number	Colony Area(in μm2)		Colony number	Colony Area(in μm2)		Colony number	Colony Area(in μm2)		Colony number	Colony Area(in μm2)		Colony number	Colony Area(in μm2)		Colony number	Colony Area(in μm2)		Colony number	Colony Area(in μm2)		Colony number	Colony Area(in μm2)
1	51.36		1	51.36		1	51.36		1	25.68		1	51.36		1	51.36		1	50		1	50		1	100		3T3 Parental overexpressing HRAS (G12V)	3T3 P2/AP1/AP2 KO 1 overexpressing HRAS (G12V)	3T3 P2/AP1/AP2 KO 2 overexpressing HRAS (G12V)
2	51.36		2	51.36		2	51.36		2	25.68		2	77.041		2	77.041		2	125		2	75		2	200		60	20	0
3	51.36		3	128.401		3	205.442		3	25.68		3	231.122		3	77.041		3	150		3	200		3	300		69	30	0
4	102.721		4	282.483		4	231.122		4	51.36		4	231.122		4	102.721		4	325		4	225		4	350		80	35	0
5	179.762		5	282.483		5	256.802		5	102.721		5	256.802		5	128.401		5	550		5	225		5	475		Graph was generated in Prism10
6	282.483		6	359.523		6	333.843		6	128.401		6	308.163		6	154.081		6	700		6	350		6	500
7	333.843		7	359.523		7	564.965		7	128.401		7	308.163		7	205.442		7	825		7	375		7	575
8	333.843		8	410.884		8	667.686		8	231.122		8	333.843		8	205.442		8	850		8	375		8	600
9	359.523		9	436.564		9	847.448		9	282.483		9	333.843		9	205.442		9	875		9	400		9	675
10	410.884		10	436.564		10	1335.37		10	282.483		10	564.965		10	256.802		10	975		10	400		10	775
11	410.884		11	462.244		11	1797.62		11	308.163		11	616.326		11	308.163		11	1225		11	425		11	800
12	462.244		12	462.244		12	2054.42		12	385.204		12	616.326		12	308.163		12	1225		12	425		12	825
13	513.605		13	487.925		13	2157.14		13	410.884		13	642.006		13	359.523		13	1300		13	550		13	825
14	539.285		14	487.925		14	2285.54		14	410.884		14	642.006		14	410.884		14	1325		14	650		14	900
15	590.646		15	513.605		15	2336.9		15	436.564		15	847.448		15	487.925		15	1350		15	725		15	975
16	642.006		16	513.605		16	2465.3		16	487.925		16	924.489		16	487.925		16	1350		16	800		16	1000
17	667.686		17	564.965		17	2490.98		17	487.925		17	924.489		17	642.006		17	1375		17	800		17	1000
18	693.367		18	564.965		18	2670.74		18	487.925		18	924.489		18	667.686		18	1400		18	825		18	1000
19	744.727		19	616.326		19	2670.74		19	513.605		19	1027.21		19	667.686		19	1450		19	975		19	1050
20	744.727		20	642.006		20	2696.43		20	513.605		20	1052.89		20	693.367		20	1475		20	1025		20	1050
21	898.808		21	667.686		21	2696.43		21	539.285		21	1129.93		21	693.367		21	1550		21	1025		21	1075
22	950.169		22	796.087		22	2747.79		22	539.285		22	1129.93		22	744.727		22	1550		22	1025		22	1075
23	975.849		23	796.087		23	2747.79		23	539.285		23	1155.61		23	770.407		23	1600		23	1075		23	1100
24	1001.53		24	924.489		24	3004.59		24	539.285		24	1155.61		24	770.407		24	1600		24	1100		24	1175
25	1027.21		25	924.489		25	3672.27		25	539.285		25	1232.65		25	821.768		25	1675		25	1125		25	1200
26	1078.57		26	975.849		26	3800.68		26	564.965		26	1258.33		26	873.128		26	1750		26	1150		26	1200
27	1104.25		27	1232.65		27	4237.24		27	590.646		27	1258.33		27	898.808		27	1875		27	1250		27	1225
28	1129.93		28	1335.37		28	4494.04		28	590.646		28	1284.01		28	950.169		28	1925		28	1250		28	1325
29	1129.93		29	1335.37		29	4494.04		29	590.646		29	1284.01		29	975.849		29	1925		29	1250		29	1350
30	1155.61		30	1438.09		30	4725.16		30	616.326		30	1309.69		30	975.849		30	1950		30	1325		30	1400
31	1386.73		31	1540.81		31	4827.89		31	642.006		31	1361.05		31	1078.57		31	1950		31	1325		31	1575
32	1540.81		32	1540.81		32	4879.25		32	642.006		32	1386.73		32	1078.57		32	1975		32	1350		32	1625
33	1566.49		33	1566.49		33	4904.93		33	642.006		33	1386.73		33	1232.65		33	2000		33	1400		33	1650
34	1566.49		34	1617.86		34	5136.05		34	667.686		34	1540.81		34	1232.65		34	2000		34	1425		34	1675
35	1592.17		35	1643.54		35	5213.09		35	667.686		35	1540.81		35	1284.01		35	2000		35	1425		35	1700
36	1617.86		36	1669.22		36	5367.17		36	667.686		36	1540.81		36	1309.69		36	2025		36	1475		36	1775
37	1771.94		37	1823.3		37	5495.57		37	693.367		37	1540.81		37	1309.69		37	2050		37	1500		37	1775
38	1848.98		38	1900.34		38	5495.57		38	693.367		38	1566.49		38	1309.69		38	2075		38	1500		38	2025
39	1900.34		39	2131.46		39	5726.69		39	693.367		39	1592.17		39	1309.69		39	2125		39	1500		39	2050
40	2003.06		40	2157.14		40	6445.74		40	719.047		40	1720.58		40	1335.37		40	2175		40	1550		40	2250
41	2054.42		41	2311.22		41	6522.78		41	719.047		41	1746.26		41	1386.73		41	2200		41	1675		41	2375
42	2105.78		42	2336.9		42	6702.54		42	744.727		42	1848.98		42	1412.41		42	2250		42	1700		42	2600
43	2131.46		43	2465.3		43	7241.83		43	744.727		43	1951.7		43	1438.09		43	2250		43	1725		43	2700
44	2285.54		44	2542.34		44	7447.27		44	744.727		44	2003.06		44	1463.77		44	2275		44	1750		44	2900
45	2311.22		45	2670.74		45	7575.67		45	744.727		45	2105.78		45	1515.13		45	2300		45	1950		45	3175
46	2362.58		46	2670.74		46	8731.28		46	770.407		46	2208.5		46	1515.13		46	2375		46	2175		46	3350
47	2593.7		47	2696.43		47	8731.28		47	770.407		47	2234.18		47	1515.13		47	2375		47	2175		47	4250
48	2670.74		48	2747.79		48	8962.4		48	796.087		48	2259.86		48	1540.81		48	2450		48	2425		48	5150
49	2901.87		49	2773.47		49	9039.44		49	796.087		49	2362.58		49	1566.49		49	2450		49	2450
50	2953.23		50	2953.23		50	9373.29		50	796.087		50	2362.58		50	1566.49		50	2475		50	2500
51	3004.59		51	2953.23		51	9758.49		51	821.768		51	2388.26		51	1617.86		51	2475		51	2525
52	3055.95		52	2978.91		52	10066.7		52	847.448		52	2490.98		52	1617.86		52	2575		52	2600
53	3210.03		53	3004.59		53	10246.4		53	847.448		53	2516.66		53	1643.54		53	2575		53	2900
54	3466.83		54	3107.31		54	10400.5		54	873.128		54	2516.66		54	1746.26		54	2575		54	2900
55	3466.83		55	3132.99		55	10708.7		55	873.128		55	2593.7		55	1797.62		55	2600		55	3175
56	3569.55		56	3210.03		56	11119.5		56	873.128		56	2593.7		56	1797.62		56	2625		56	3475
57	3595.23		57	3210.03		57	11170.9		57	898.808		57	2619.39		57	1977.38		57	2725		57	3875
58	3697.95		58	3235.71		58	11196.6		58	898.808		58	2722.11		58	2028.74		58	2725		58	3950
59	3826.36		59	3261.39		59	11812.9		59	898.808		59	2850.51		59	2362.58		59	2750		59	4125
60	3877.72		60	3287.07		60	12377.9		60	924.489		60	2876.19		60	2388.26		60	2750		60	5750
61	3903.4		61	3518.19		61	12634.7		61	950.169		61	2927.55		61	2413.94		61	2800		61	6025
62	3903.4		62	3569.55		62	12865.8		62	950.169		62	2927.55		62	2465.3		62	2825
63	3929.08		63	3723.64		63	12917.2		63	975.849		63	2953.23		63	2542.34		63	2850
64	4160.2		64	3774.99		64	13199.6		64	975.849		64	3030.27		64	2568.02		64	2875
65	4391.32		65	3826.36		65	14124.1		65	1001.53		65	3107.31		65	2593.7		65	2875
66	4750.85		66	4031.8		66	14791.8		66	1001.53		66	3210.03		66	2670.74		66	2950
67	4930.61		67	4031.8		67	15716.3		67	1027.21		67	3210.03		67	2696.43		67	3000
68	5084.69		68	4031.8		68	17334.2		68	1052.89		68	3312.75		68	2722.11		68	3225
69	5444.21		69	4083.16		69	17642.3		69	1052.89		69	3364.11		69	2824.83		69	3225
70	5546.93		70	4108.84		70	18361.4		70	1052.89		70	3389.79		70	2850.51		70	3300
71	5957.82		71	4211.56		71	18464.1		71	1078.57		71	3415.47		71	2876.19		71	3300
72	6060.54		72	4725.16		72	18772.3		72	1104.25		72	3441.15		72	2901.87		72	3350
73	6060.54		73	4827.89		73	19131.8		73	1129.93		73	3466.83		73	3030.27		73	3375
74	6137.58		74	4853.57		74	19311.5		74	1129.93		74	3646.59		74	3055.95		74	3500
75	6163.26		75	4879.25		75	19850.8		75	1129.93		75	3723.64		75	3543.87		75	3725
76	6728.22		76	5059.01		76	20081.9		76	1129.93		76	3723.64		76	3903.4		76	4550
77	7139.11		77	5136.05		77	20595.6		77	1155.61		77	3723.64		77	3980.44
78	7524.31		78	5161.73		78	20929.4		78	1181.29		78	3774.99		78	3980.44
79	7575.67		79	5341.49		79	21186.2		79	1181.29		79	3826.36		79	4185.88
80	7729.75		80	5392.85		80	21468.7		80	1181.29		80	3954.76		80	4185.88
81	8089.28		81	5444.21		81	21982.3		81	1181.29		81	3980.44		81	4237.24
82	8140.64		82	5444.21		82	22213.4		82	1206.97		82	4083.16		82	4288.6
83	8140.64		83	5444.21		83	25320.7		83	1206.97		83	4108.84		83	4571.08
84	8525.84		84	5495.57		84	26142.5		84	1206.97		84	4160.2		84	4596.76
85	8756.96		85	5495.57		85	28787.5		85	1232.65		85	4262.92		85	4622.44
86	8834		86	5546.93		86	29840.4		86	1284.01		86	4339.96		86	4930.61
87	9013.76		87	5752.37		87	33153.2		87	1284.01		87	4339.96		87	4930.61
88	9296.25		88	5778.05		88	35002.2		88	1309.69		88	4365.64		88	4956.29
89	9450.33		89	5880.77		89	35361.7		89	1309.69		89	4365.64		89	4956.29
90	10323.5		90	5932.14		90	35541.5		90	1335.37		90	4417		90	5059.01
91	10477.5		91	5957.82		91	37698.6		91	1361.05		91	4468.36		91	5136.05
92	11119.5		92	6445.74		92	38006.8		92	1361.05		92	4571.08		92	5315.81
93	11170.9		93	7062.07		93	48535.7		93	1361.05		93	4622.44		93	5444.21
94	11325		94	7087.75		94	50564.4		94	1361.05		94	4622.44		94	5932.14
95	11581.8		95	7318.87		95	50744.2		95	1412.41		95	4673.8		95	5983.5
96	11812.9		96	7755.43		96	51360.5		96	1438.09		96	4725.16		96	6009.18
97	11941.3		97	8269.04		97	54955.7		97	1438.09		97	4725.16		97	6137.58
98	11992.7		98	9039.44		98	61786.7		98	1438.09		98	4802.2		98	6317.34
99	12172.4		99	9142.17		99	67282.2		99	1438.09		99	4930.61		99	6368.7
100	12249.5		100	9373.29		100	75808.1		100	1463.77		100	4956.29		100	6702.54
101	12275.2		101	9630.09		101	78915.4		101	1489.45		101	4981.97		101	6779.58
102	12506.3		102	9784.17		102	79454.7		102	1540.81		102	5033.33		102	7036.39
103	12532		103	9784.17		103	81791.6		103	1540.81		103	5033.33		103	7062.07
104	12711.7		104	9861.21		104	82895.8		104	1540.81		104	5187.41		104	7241.83
105	12840.1		105	10246.4		105	95633.2		105	1566.49		105	5187.41		105	7370.23
106	13225.3		106	10451.9		106	101129		106	1566.49		106	5238.77		106	7832.47
107	13328		107	10580.3		107	122212		107	1592.17		107	5264.45		107	8089.28
108	13507.8		108	10965.5		108	323828		108	1592.17		108	5264.45		108	8782.64
109	13559.2		109	11042.5					109	1617.86		109	5290.13		109	8808.32
110	13738.9		110	11145.2					110	1694.9		110	5418.53		110	9116.49
111	14380.9		111	11273.6					111	1694.9		111	5444.21		111	9424.65
112	15973.1		112	12249.5					112	1720.58		112	5444.21		112	9681.45
113	16307		113	12429.2					113	1746.26		113	5444.21		113	9707.13
114	16769.2		114	12454.9					114	1746.26		114	5469.89		114	9732.81
115	17205.8		115	13071.2					115	1771.94		115	5469.89		115	10118
116	18489.8		116	13379.4					116	1771.94		116	5469.89		116	10683
117	18515.5		117	13661.9					117	1797.62		117	5469.89		117	10939.8
118	18926.3		118	13918.7					118	1823.3		118	5623.97		118	10965.5
119	19285.9		119	13970.1					119	1848.98		119	5623.97		119	12352.2
120	20313.1		120	14098.5					120	1874.66		120	5726.69		120	12506.3
121	20338.8		121	14278.2					121	1900.34		121	5726.69		121	12583.3
122	20952.1		122	16024.5					122	1926.02		122	5880.77		122	12660.4
123	21057.8		123	16743.5					123	1977.38		123	5957.82		123	14380.9
124	21211.9		124	18207.3					124	2003.06		124	6009.18		124	16615.1
125	23882.6		125	18515.5					125	2080.1		125	6111.9		125	17976.2
126	25449.1		126	19439.9					126	2080.1		126	6111.9		126	19465.6
127	25783		127	19850.8					127	2105.78		127	6265.98		127	20210.3
128	26245.2		128	20595.6					128	2131.46		128	6317.34		128	24678.7
129	27298.1		129	20929.4					129	2131.46		129	6343.02		129	38237.9
130	28171.2		130	21494.4					130	2131.46		130	6394.38		130	59244.3
131	28916		131	22393.2					131	2131.46		131	6420.06
132	29044.4		132	22701.3					132	2131.46		132	6522.78
133	29044.4		133	23497.4					133	2157.14		133	6522.78
134	29506.6		134	25628.9					134	2208.5		134	6599.82
135	29866.1		135	25834.3					135	2234.18		135	7036.39
136	29994.5		136	25860					136	2259.86		136	7216.15
137	30354		137	27298.1					137	2285.54		137	7318.87
138	31458.3		138	27298.1					138	2311.22		138	7344.55
139	31586.7		139	28042.8					139	2362.58		139	7447.27
140	31997.6		140	31124.5					140	2362.58		140	7549.99
141	32151.7		141	32973.4					141	2388.26		141	7575.67
142	32228.7		142	34488.6					142	2490.98		142	7627.03
143	32357.1		143	34694					143	2542.34		143	7678.39
144	32690.9		144	36260.5					144	2542.34		144	7729.75
145	38058.1		145	36671.4					145	2542.34		145	7858.15
146	38751.5		146	37647.2					146	2619.39		146	8294.72
147	38982.6		147	38623.1					147	2645.07		147	8474.48
148	39162.4		148	38674.4					148	2645.07		148	8705.6
149	39188		149	38879.9					149	2670.74		149	10246.4
150	39794.3		150	39085.3					150	2696.43		150	10760
151	40112.5		151	39188					151	2696.43		151	11016.8
152	40549.1		152	46840.8					152	2773.47		152	12146.8
153	44555.2		153	46969.2					153	2773.47		153	12917.2
154	45351.3		154	49126.3					154	2824.83		154	13661.9
155	46224.4		155	51617.3					155	2901.87		155	15716.3
156	110014		156	54493.5					156	2927.55		156	15921.7
157	121108		157	62325.9					157	2978.91		157	16512.4
158	125140		158	70415.2					158	2978.91		158	16615.1
159	131611		159	78787					159	3004.59		159	16743.5
160	134898		160	84025.7					160	3030.27		160	17000.3
161	152284		161	110990					161	3132.99		161	18926.3
162	169875		162	113224					162	3158.67		162	21237.6
163	198945		163	118720					163	3184.35		163	23908.3
164	201102		164	123265					164	3235.71		164	27400.8
165	269257		165	159526					165	3235.71		165	31098.8
166	269257		166	297069					166	3261.39		166	32408.5
									167	3364.11		167	40086.9
									168	3415.47		168	55777.5
									169	3441.15
									170	3492.51
									171	3492.51
									172	3492.51
									173	3543.87
									174	3595.23
									175	3595.23
									176	3646.59
									177	3646.59
									178	3749.32
									179	3749.32
									180	3800.68
									181	3877.72
									182	3877.72
									183	3954.76
									184	4031.8
									185	4057.48
									186	4134.52
									187	4160.2
									188	4262.92
									189	4288.6
									190	4339.96
									191	4391.32
									192	4417
									193	4417
									194	4468.36
									195	4519.72
									196	4571.08
									197	4648.12
									198	4648.12
									199	4673.8
									200	4802.2
									201	4802.2
									202	4827.89
									203	4853.57
									204	4853.57
									205	4904.93
									206	5110.37
									207	5315.81
									208	5341.49
									209	5367.17
									210	5546.93
									211	5752.37
									212	6163.26
									213	6317.34
									214	6420.06
									215	6522.78
									216	6779.58
									217	6830.94
									218	6933.66
									219	6959.35
									220	6959.35
									221	6959.35
									222	7318.87
									223	7575.67
									224	7601.35
									225	7832.47
									226	7960.88
									227	8217.68
									228	8243.36
									229	8269.04
									230	8834
									231	8962.4
									232	9244.89
									233	9450.33
									234	9604.41
									235	9707.13
									236	9861.21
									237	10246.4
									238	10297.8
									239	10605.9
									240	10914.1
									241	11145.2
									242	11530.4
									243	11838.6
									244	11967
									245	12506.3
									246	12994.2
									247	13019.9
									248	13199.6
									249	13405.1
									250	13944.4
									251	14047.1
									252	14791.8
									253	15819
									254	16281.3
									255	17488.2
									256	17488.2
									257	22470.2
									258	25757.3
									259	25988.4
									260	31586.7
									261	37313.4

## Sheet: Fig. 4f-g
Fig. 4f Oxygen consumption rate (OCR) measured by Seahorse ATP Rate Assay in parental and P2/AP1/AP2 KO cell lines
OCR values are expressed as pmon/min/cell
Time (minutes)	3T3 Parental (n=8)								3T3 P2/AP1/AP2 KO clone 1 (n=8)								3T3 P2/AP1/AP2 KO clone 1 (n=8)
1.30848	6.46108	7.86753	7.14464	7.81338	8.10917	6.16865	5.33589	6.14912	1.07923	1.09469	1.43602	1.82564	1.60952	1.29383	1.07224	0.979107	2.18497	2.45289	2.53432	2.46862	2.14732	2.19413	2.3023	1.9021
7.76829	5.90917	7.09119	6.56927	7.01853	7.15363	5.53461	4.94866	5.63588	1.01704	1.05824	1.31255	1.59623	1.5887	1.52475	1.13882	0.990499	2.21395	2.45275	2.43453	2.31121	2.02013	1.99542	2.15428	1.64994
14.2245	5.59243	6.72983	6.1854	6.5106	6.8742	5.2311	4.7097	5.31564	0.93886	0.943921	1.12561	1.43921	1.45769	1.24841	0.952538	0.915094	2.13346	2.30907	2.33567	2.21011	1.8794	1.77941	2.05149	1.5869
20.7843	2.50684	2.80585	2.83017	2.89109	3.06437	2.43885	2.29305	2.22745	0.75324	0.821982	1.1709	1.18045	1.3078	1.21294	0.645745	0.835636	1.57374	1.7595	1.65767	1.50198	1.39886	1.25005	1.45634	1.55442
27.2421	2.51651	2.96126	2.83853	3.05336	3.26112	2.4484	2.35432	2.35642	0.698046	0.717659	0.996482	1.04155	1.22953	1.04113	0.679202	0.77462	1.54567	1.51809	1.60159	1.49059	1.24668	1.14811	1.36533	1.20606
33.6985	2.53019	2.99082	2.85375	3.0886	3.30102	2.53177	2.37444	2.40832	0.818391	0.787303	1.04274	1.06339	1.23975	1.0604	0.709927	0.760514	1.58091	1.58695	1.63793	1.58995	1.27914	1.19936	1.40798	1.00828
40.2544	1.26138	1.44657	1.44024	1.53536	1.66602	1.35461	1.27184	1.1002	0.690663	0.728393	1.00579	0.984923	1.21209	1.08212	0.606263	0.646231	1.20538	1.33267	1.25055	1.16296	0.991676	0.977507	1.0584	0.840521
46.7068	1.19495	1.43879	1.35311	1.3763	1.54066	1.2367	1.15236	1.07283	0.659169	0.657467	0.998477	0.931841	1.11697	0.946376	0.539945	0.600228	1.15558	1.20047	1.21569	1.08843	0.918594	0.905176	1.0105	0.670725
53.1696	1.21554	1.43187	1.33925	1.36768	1.58401	1.24675	1.15078	1.02756	0.803072	0.822844	1.10444	1.1175	1.2482	1.03239	0.630234	0.748243	1.29708	1.32737	1.23611	1.17837	1.01813	0.948622	1.09287	0.750965
Graph was generated in Prism10
Fig.4g Oxygen consumption rate (OCR) measured by Seahorse mitochondrial stress tests for NDI1-expressing P2/AP1/AP2 KO cell lines
OCR values are expressed as pmon/min/cell
Time (minutes)	3T3 Parental (n=7)							3T3 P2/AP1/AP2 KO 1 (n=7)							3T3 P2/AP1/AP2 KO 2 (n=7)							3T3 P2/AP1/AP2 KO 1 overexpressing NDI1 (n=7)							3T3 P2/AP1/AP2 KO 2 overexpressing NDI1 (n=7)
1.31108	6.24217	5.81679	6.10166	5.25744	5.21765	5.46858	5.56038	2.14671	2.13057	2.37168	2.23025	2.34875	2.564	2.51226	2.91586	3.05421	2.75978	3.07458	2.7024	2.8325	3.19904	11.6853	11.2929	12.9699	12.1587	11.864	10.7172	11.8675	13.1124	14.7689	15.4055	15.6296	15.5797	14.7209	13.4755
7.78581	5.81082	5.44119	5.72017	4.82489	4.97886	5.14606	5.10127	2.12698	2.0407	2.36641	2.25822	2.33164	2.47582	2.42615	2.86223	3.04249	2.79435	3.09208	2.67897	2.79838	3.18809	11.3762	10.9829	12.4615	11.6431	11.3425	10.3884	11.6568	12.8273	14.2322	14.8556	14.9996	15.0232	14.3643	13.0822
14.2606	5.45826	5.10467	5.4223	4.62642	4.68614	4.82987	4.79416	2.16885	1.94699	2.29774	2.16694	2.25724	2.42082	2.3537	2.87318	2.99904	2.70812	3.02329	2.61925	2.6662	3.09947	11.1918	10.7088	12.2309	11.4737	11.0579	10.0934	11.4377	12.6626	13.9342	14.5653	14.794	14.7682	14.0821	12.8882
20.841	3.24548	2.9894	3.42975	2.84441	3.09336	3.0245	2.96429	1.9193	1.84458	2.20216	1.98333	2.09526	2.26905	2.22751	2.5722	2.79445	2.46527	2.68661	2.34495	2.32457	2.78745	5.63638	5.09325	6.07009	6.12894	5.48061	5.23281	5.7647	6.24895	7.26934	7.29319	7.48606	7.28752	7.06193	6.34674
27.315	3.34549	3.05773	3.54784	2.86697	3.14402	3.15919	2.97914	2.07816	1.82606	2.17665	2.10094	2.19376	2.34805	2.26963	2.65347	2.73459	2.51061	2.8878	2.48128	2.46198	2.89053	6.19776	5.73483	6.50726	6.35827	5.97339	5.60011	6.26153	7.36839	8.2119	8.40584	8.63045	8.49131	8.09613	7.48135
33.783	3.16114	2.94535	3.32715	2.83507	3.01611	3.01464	2.95664	1.94418	1.85406	2.18181	2.10939	2.19866	2.30841	2.30115	2.62981	2.68438	2.53297	2.78845	2.37681	2.39006	2.90777	6.37913	5.81334	6.77351	6.58992	6.1155	5.63109	6.5115	7.64583	8.44892	8.73978	8.90654	8.83399	8.42012	7.74109
40.3563	9.26127	8.61193	8.78156	7.66838	7.3578	7.82317	8.01645	1.89575	1.80419	2.07128	1.92039	2.04884	2.11528	2.18178	2.38472	2.56912	2.34795	2.64862	2.26856	2.2134	2.77129	12.3626	11.4947	13.7663	12.5779	12.0453	10.8886	12.2129	17.0288	19.3117	19.4989	18.8088	18.0602	18.2947	16.015
46.832	9.75646	8.60634	9.15864	7.74606	7.32579	7.43327	7.95173	1.83211	1.71399	2.03521	1.86397	1.89192	2.11484	2.1053	2.35647	2.47464	2.36201	2.48909	2.17868	2.27069	2.64277	11.9193	10.8105	13.753	12.1994	11.7425	10.4133	12.025	15.8175	17.7632	18.5844	18.2514	17.6648	17.2651	15.1245
53.3076	9.02491	8.09125	8.65073	7.3109	6.85645	6.93093	7.42165	1.77258	1.63645	2.02682	1.8456	1.88869	2.03064	2.08719	2.27882	2.51577	2.28545	2.55688	2.07916	2.12032	2.59009	10.9123	9.80592	12.4254	11.1772	10.7263	9.58665	11.079	14.4744	15.8078	17.0126	16.5969	16.1216	15.689	13.9901
59.8856	2.66328	2.39393	2.69003	2.39242	2.54865	2.50932	2.53703	1.57983	1.32882	1.70838	1.6106	1.66451	1.89941	1.85798	1.96883	2.09789	1.87307	2.1356	1.71186	1.79314	2.22919	2.95992	2.55123	2.94055	3.40702	2.72124	2.73295	2.76894	3.04249	3.42691	3.48976	3.83228	3.49445	3.3935	2.97788
66.3621	2.56202	2.29565	2.67856	2.2213	2.4603	2.41279	2.40896	1.61741	1.35041	1.70132	1.50804	1.59755	1.80187	1.68489	1.94334	2.11594	1.84871	2.09115	1.66425	1.77461	2.12948	2.85271	2.51292	2.83365	3.19614	2.58535	2.5658	2.60834	2.93005	3.24177	3.33833	3.44171	3.36684	3.31149	2.96406
72.8425	2.46329	2.34084	2.62943	2.12431	2.41677	2.35065	2.35461	1.58158	1.29545	1.67778	1.56112	1.67731	1.84763	1.82819	1.97338	2.12389	1.8921	2.21054	1.71615	1.77643	2.13982	2.81071	2.32844	2.75664	3.08026	2.49086	2.47318	2.64414	2.92643	3.23857	3.26592	3.44928	3.25161	3.1595	2.91431
Graph was generated in Prism10

## Sheet: Fig. 4h
Fig.4h Cell proliferation analysis comparing cell lines nucleoside supplemented and NDI1 expressing P2/AP1/AP2 cell lines.
Numbers represent raw cell counts performed manually using a hemocytomer
Zero hours represent the time of seeding
Time	3T3 Parental (n=3)			3T3 Parental with nucleotide supp (n=3)			3T3 PRPS2/AP1/AP2 triple KO clone 1 (n=3)			3T3 PRPS2/AP1/AP2 KO 1 with nucleotide supp (n=3)			3T3 PRPS2/AP1/AP2 KO 1 with NDI1 OE (n=3)			3T3 PRPS2/AP1/AP2 triple KO clone 2 (n=3)			3T3 PRPS2/AP1/AP2 KO 2 with nucleotide supp (n=3)			3T3 PRPS2/AP1/AP2 KO 2 with NDI1 OE (n=3)
0 hrs	350000	350000	350000	350000	350000	350000	350000	350000	350000	350000	350000	350000	350000	350000	350000	350000	350000	350000	350000	350000	350000	350000	350000	350000
30 hours	1040000	900000	1050000	1200000	1185000	1100000	562500	527500	495000	815500	787500	791000	905000	920000	1022000	617500	540000	575000	913500	875000	868000	905000	920000	1022000
45 hours	2796000	2712000	2844000	3000000	3168000	2940000	1124500	994500	1170000	1372500	1275000	1470000	1883000	1785000	1911000	1157000	1105000	1157000	1372500	1402500	1395000	1883000	1785000	1911000
60 hours	5083000	5100000	4675000	5282000	5757000	5510000	1240000	1304000	1280000	1710000	1634000	1577000	2724000	2664000	2532000	1600000	1648000	1520000	1814500	1786000	1957000	2724000	2664000	2532000
Graph was generated in Prism10				`

[truncated: 40 more sheets: Fig.4j, Fig.5a, Fig.5c, Fig.5b, Fig.5d, Fig.5e, Fig.5f, Fig.5g, Fig.6a, Fig.6b, Fig.6c, Fig.6e, Fig.6g, Fig.6h, Fig.6i, Fig.6j, Supp.Fig.6d, Supp. Fig.6e, Supp. Fig.6f-g, Supp.Fig.6k …]
